# Supplementary material for: Stereo-Differentiating Asymmetric Rh(I)-Catalyzed Pauson–Khand Reaction: A DFT-Informed Approach to Thapsigargin Stereoisomers
Source: J Am Chem Soc. 2024 Dec 20;147(1):498–509. doi: 10.1021/jacs.4c11661 (PMC11726561; doi:10.1021/jacs.4c11661)
Supplement: Supplementary file 3 — ja4c11661_si_003.zip [file ja4c11661_si_003.zip]

Archive with 3,875 entries (3,650 files):
- FIDs for publication-new/
- FIDs for publication-new/19e/
- FIDs for publication-new/19b/
- FIDs for publication-new/13b/
- FIDs for publication-new/13e/
- FIDs for publication-new/S2/
- FIDs for publication-new/19d/
- FIDs for publication-new/13d/
- FIDs for publication-new/.DS_Store
- __MACOSX/FIDs for publication-new/._.DS_Store
- FIDs for publication-new/16/
- FIDs for publication-new/14b/
- FIDs for publication-new/14e/
- FIDs for publication-new/17/
- FIDs for publication-new/14d/
- FIDs for publication-new/18a/
- FIDs for publication-new/13f/
- FIDs for publication-new/S8/
- FIDs for publication-new/13a/
- FIDs for publication-new/S1/
- FIDs for publication-new/19a/
- FIDs for publication-new/19f/
- FIDs for publication-new/18d/
- FIDs for publication-new/S13/
- FIDs for publication-new/14f/
- FIDs for publication-new/S14/
- FIDs for publication-new/14a/
- FIDs for publication-new/S15/
- FIDs for publication-new/14g/
- FIDs for publication-new/18e/
- FIDs for publication-new/18b/
- FIDs for publication-new/19e/structure.mol
- __MACOSX/FIDs for publication-new/19e/._structure.mol
- FIDs for publication-new/19e/13C/
- __MACOSX/FIDs for publication-new/19e/._13C
- FIDs for publication-new/19e/.DS_Store
- __MACOSX/FIDs for publication-new/19e/._.DS_Store
- FIDs for publication-new/19e/details.txt
- __MACOSX/FIDs for publication-new/19e/._details.txt
- FIDs for publication-new/19e/1H/
- __MACOSX/FIDs for publication-new/19e/._1H
- FIDs for publication-new/19b/structure.mol
- __MACOSX/FIDs for publication-new/19b/._structure.mol
- FIDs for publication-new/19b/13C/
- FIDs for publication-new/19b/details.txt
- __MACOSX/FIDs for publication-new/19b/._details.txt
- FIDs for publication-new/19b/1H/
- FIDs for publication-new/13b/structure.mol
- __MACOSX/FIDs for publication-new/13b/._structure.mol
- FIDs for publication-new/13b/13C/
- FIDs for publication-new/13b/details.txt
- __MACOSX/FIDs for publication-new/13b/._details.txt
- FIDs for publication-new/13b/1H/
- FIDs for publication-new/13e/structure.mol
- __MACOSX/FIDs for publication-new/13e/._structure.mol
- FIDs for publication-new/13e/13C/
- __MACOSX/FIDs for publication-new/13e/._13C
- FIDs for publication-new/13e/.DS_Store
- __MACOSX/FIDs for publication-new/13e/._.DS_Store
- FIDs for publication-new/13e/details.txt
- __MACOSX/FIDs for publication-new/13e/._details.txt
- FIDs for publication-new/13e/1H/
- __MACOSX/FIDs for publication-new/13e/._1H
- FIDs for publication-new/S2/structure.mol
- __MACOSX/FIDs for publication-new/S2/._structure.mol
- FIDs for publication-new/S2/13C/
- FIDs for publication-new/S2/details.txt
- __MACOSX/FIDs for publication-new/S2/._details.txt
- FIDs for publication-new/S2/1H/
- FIDs for publication-new/19d/structure.mol
- __MACOSX/FIDs for publication-new/19d/._structure.mol
- FIDs for publication-new/19d/13C/
- FIDs for publication-new/19d/details.txt
- __MACOSX/FIDs for publication-new/19d/._details.txt
- FIDs for publication-new/19d/1H/
- FIDs for publication-new/13d/structure.mol
- __MACOSX/FIDs for publication-new/13d/._structure.mol
- FIDs for publication-new/13d/13C/
- FIDs for publication-new/13d/.DS_Store
- __MACOSX/FIDs for publication-new/13d/._.DS_Store
- FIDs for publication-new/13d/details.txt
- __MACOSX/FIDs for publication-new/13d/._details.txt
- FIDs for publication-new/13d/1H/
- FIDs for publication-new/16/structure.mol
- __MACOSX/FIDs for publication-new/16/._structure.mol
- FIDs for publication-new/16/details.txt
- __MACOSX/FIDs for publication-new/16/._details.txt
- FIDs for publication-new/16/1H/
- FIDs for publication-new/14b/structure.mol
- __MACOSX/FIDs for publication-new/14b/._structure.mol
- FIDs for publication-new/14b/13C/
- FIDs for publication-new/14b/details.txt
- __MACOSX/FIDs for publication-new/14b/._details.txt
- FIDs for publication-new/14b/1H/
- FIDs for publication-new/14e/structure.mol
- __MACOSX/FIDs for publication-new/14e/._structure.mol
- FIDs for publication-new/14e/13C/
- __MACOSX/FIDs for publication-new/14e/._13C
- FIDs for publication-new/14e/.DS_Store
- __MACOSX/FIDs for publication-new/14e/._.DS_Store
- FIDs for publication-new/14e/details.txt
- __MACOSX/FIDs for publication-new/14e/._details.txt
- FIDs for publication-new/14e/1H/
- __MACOSX/FIDs for publication-new/14e/._1H
- FIDs for publication-new/17/structure.mol
- __MACOSX/FIDs for publication-new/17/._structure.mol
- FIDs for publication-new/17/13C/
- FIDs for publication-new/17/details.txt
- __MACOSX/FIDs for publication-new/17/._details.txt
- FIDs for publication-new/17/1H/
- FIDs for publication-new/14d/structure.mol
- __MACOSX/FIDs for publication-new/14d/._structure.mol
- FIDs for publication-new/14d/13C/
- FIDs for publication-new/14d/details.txt
- __MACOSX/FIDs for publication-new/14d/._details.txt
- FIDs for publication-new/14d/1H/
- FIDs for publication-new/18a/structure.mol
- __MACOSX/FIDs for publication-new/18a/._structure.mol
- FIDs for publication-new/18a/13C/
- FIDs for publication-new/18a/details.txt
- __MACOSX/FIDs for publication-new/18a/._details.txt
- FIDs for publication-new/18a/1H/
- FIDs for publication-new/13f/structure.mol
- __MACOSX/FIDs for publication-new/13f/._structure.mol
- FIDs for publication-new/13f/13C/
- FIDs for publication-new/13f/details.txt
- __MACOSX/FIDs for publication-new/13f/._details.txt
- FIDs for publication-new/13f/1H/
- FIDs for publication-new/S8/structure.mol
- __MACOSX/FIDs for publication-new/S8/._structure.mol
- FIDs for publication-new/S8/13C/
- FIDs for publication-new/S8/details.txt
- __MACOSX/FIDs for publication-new/S8/._details.txt
- FIDs for publication-new/S8/1H/
- FIDs for publication-new/13a/structure.mol
- __MACOSX/FIDs for publication-new/13a/._structure.mol
- FIDs for publication-new/13a/13C/
- FIDs for publication-new/13a/.DS_Store
- __MACOSX/FIDs for publication-new/13a/._.DS_Store
- FIDs for publication-new/13a/details.txt
- __MACOSX/FIDs for publication-new/13a/._details.txt
- FIDs for publication-new/13a/1H/
- FIDs for publication-new/S1/structure.mol
- __MACOSX/FIDs for publication-new/S1/._structure.mol
- FIDs for publication-new/S1/details.txt
- __MACOSX/FIDs for publication-new/S1/._details.txt
- FIDs for publication-new/S1/1H/
- FIDs for publication-new/19a/structure.mol
- __MACOSX/FIDs for publication-new/19a/._structure.mol
- FIDs for publication-new/19a/13C/
- FIDs for publication-new/19a/.DS_Store
- __MACOSX/FIDs for publication-new/19a/._.DS_Store
- FIDs for publication-new/19a/details.txt
- __MACOSX/FIDs for publication-new/19a/._details.txt
- FIDs for publication-new/19a/1H/
- FIDs for publication-new/19f/structure.mol
- __MACOSX/FIDs for publication-new/19f/._structure.mol
- FIDs for publication-new/19f/13C/
- FIDs for publication-new/19f/details.txt
- __MACOSX/FIDs for publication-new/19f/._details.txt
- FIDs for publication-new/19f/1H/
- FIDs for publication-new/18d/structure.mol
- __MACOSX/FIDs for publication-new/18d/._structure.mol
- FIDs for publication-new/18d/13C/
- FIDs for publication-new/18d/details.txt
- __MACOSX/FIDs for publication-new/18d/._details.txt
- FIDs for publication-new/18d/1H/
- FIDs for publication-new/S13/structure.mol
- __MACOSX/FIDs for publication-new/S13/._structure.mol
- FIDs for publication-new/S13/13C/
- FIDs for publication-new/S13/details.txt
- __MACOSX/FIDs for publication-new/S13/._details.txt
- FIDs for publication-new/S13/1H/
- FIDs for publication-new/14f/structure.mol
- __MACOSX/FIDs for publication-new/14f/._structure.mol
- FIDs for publication-new/14f/13C/
- FIDs for publication-new/14f/details.txt
- __MACOSX/FIDs for publication-new/14f/._details.txt
- FIDs for publication-new/14f/1H/
- FIDs for publication-new/S14/.DS_Store
- __MACOSX/FIDs for publication-new/S14/._.DS_Store
- FIDs for publication-new/S14/minor-d/
- FIDs for publication-new/S14/major-d/
- FIDs for publication-new/14a/.DS_Store
- __MACOSX/FIDs for publication-new/14a/._.DS_Store
- FIDs for publication-new/14a/m,cis/
- FIDs for publication-new/14a/m,trans/
- FIDs for publication-new/S15/structure.mol
- __MACOSX/FIDs for publication-new/S15/._structure.mol
- FIDs for publication-new/S15/13C/
- FIDs for publication-new/S15/details.txt
- __MACOSX/FIDs for publication-new/S15/._details.txt
- FIDs for publication-new/S15/1H/
- FIDs for publication-new/14g/.DS_Store
- __MACOSX/FIDs for publication-new/14g/._.DS_Store
- FIDs for publication-new/14g/trans/
- FIDs for publication-new/14g/cis/
- FIDs for publication-new/18e/structure.mol
- __MACOSX/FIDs for publication-new/18e/._structure.mol
- FIDs for publication-new/18e/13C/
- __MACOSX/FIDs for publication-new/18e/._13C
- FIDs for publication-new/18e/details.txt
- __MACOSX/FIDs for publication-new/18e/._details.txt
- FIDs for publication-new/18e/1H/
- __MACOSX/FIDs for publication-new/18e/._1H
- FIDs for publication-new/18b/structure.mol
- __MACOSX/FIDs for publication-new/18b/._structure.mol
- FIDs for publication-new/18b/13C/
- FIDs for publication-new/18b/details.txt
- __MACOSX/FIDs for publication-new/18b/._details.txt
- FIDs for publication-new/18b/1H/
- FIDs for publication-new/19e/13C/stanprogram1380
- __MACOSX/FIDs for publication-new/19e/13C/._stanprogram1380
- FIDs for publication-new/19e/13C/uxnmr.par
- FIDs for publication-new/19e/13C/prosol_History
- __MACOSX/FIDs for publication-new/19e/13C/._prosol_History
- FIDs for publication-new/19e/13C/pulseprogram
- __MACOSX/FIDs for publication-new/19e/13C/._pulseprogram
- FIDs for publication-new/19e/13C/.DS_Store
- __MACOSX/FIDs for publication-new/19e/13C/._.DS_Store
- FIDs for publication-new/19e/13C/precom.output
- __MACOSX/FIDs for publication-new/19e/13C/._precom.output
- FIDs for publication-new/19e/13C/format.temp
- __MACOSX/FIDs for publication-new/19e/13C/._format.temp
- FIDs for publication-new/19e/13C/audita.txt
- __MACOSX/FIDs for publication-new/19e/13C/._audita.txt
- FIDs for publication-new/19e/13C/pdata/
- __MACOSX/FIDs for publication-new/19e/13C/._pdata
- FIDs for publication-new/19e/13C/cpdprg2
- __MACOSX/FIDs for publication-new/19e/13C/._cpdprg2
- FIDs for publication-new/19e/13C/fq1list
- __MACOSX/FIDs for publication-new/19e/13C/._fq1list
- FIDs for publication-new/19e/13C/fid
- __MACOSX/FIDs for publication-new/19e/13C/._fid
- FIDs for publication-new/19e/13C/shimvalues
- __MACOSX/FIDs for publication-new/19e/13C/._shimvalues
- FIDs for publication-new/19e/13C/uxnmr.info
- __MACOSX/FIDs for publication-new/19e/13C/._uxnmr.info
- FIDs for publication-new/19e/13C/scon2
- __MACOSX/FIDs for publication-new/19e/13C/._scon2
- FIDs for publication-new/19e/13C/acqu
- __MACOSX/FIDs for publication-new/19e/13C/._acqu
- FIDs for publication-new/19e/13C/acqus
- __MACOSX/FIDs for publication-new/19e/13C/._acqus
- FIDs for publication-new/19e/13C/specpar
- __MACOSX/FIDs for publication-new/19e/13C/._specpar
- FIDs for publication-new/19e/1H/stanprogram1380
- FIDs for publication-new/19e/1H/uxnmr.par
- FIDs for publication-new/19e/1H/prosol_History
- __MACOSX/FIDs for publication-new/19e/1H/._prosol_History
- FIDs for publication-new/19e/1H/pulseprogram
- __MACOSX/FIDs for publication-new/19e/1H/._pulseprogram
- FIDs for publication-new/19e/1H/.DS_Store
- __MACOSX/FIDs for publication-new/19e/1H/._.DS_Store
- FIDs for publication-new/19e/1H/precom.output
- __MACOSX/FIDs for publication-new/19e/1H/._precom.output
- FIDs for publication-new/19e/1H/format.temp
- __MACOSX/FIDs for publication-new/19e/1H/._format.temp
- FIDs for publication-new/19e/1H/audita.txt
- __MACOSX/FIDs for publication-new/19e/1H/._audita.txt
- FIDs for publication-new/19e/1H/pdata/
- __MACOSX/FIDs for publication-new/19e/1H/._pdata
- FIDs for publication-new/19e/1H/fq1list
- __MACOSX/FIDs for publication-new/19e/1H/._fq1list
- FIDs for publication-new/19e/1H/fid
- __MACOSX/FIDs for publication-new/19e/1H/._fid
- FIDs for publication-new/19e/1H/shimvalues
- __MACOSX/FIDs for publication-new/19e/1H/._shimvalues
- FIDs for publication-new/19e/1H/uxnmr.info
- __MACOSX/FIDs for publication-new/19e/1H/._uxnmr.info
- FIDs for publication-new/19e/1H/scon2
- __MACOSX/FIDs for publication-new/19e/1H/._scon2
- FIDs for publication-new/19e/1H/acqu
- __MACOSX/FIDs for publication-new/19e/1H/._acqu
- FIDs for publication-new/19e/1H/acqus
- __MACOSX/FIDs for publication-new/19e/1H/._acqus
- FIDs for publication-new/19e/1H/specpar
- __MACOSX/FIDs for publication-new/19e/1H/._specpar
- FIDs for publication-new/19b/13C/uxnmr.par
- __MACOSX/FIDs for publication-new/19b/13C/._uxnmr.par
- FIDs for publication-new/19b/13C/prosol_History
- __MACOSX/FIDs for publication-new/19b/13C/._prosol_History
- FIDs for publication-new/19b/13C/pulseprogram
- __MACOSX/FIDs for publication-new/19b/13C/._pulseprogram
- FIDs for publication-new/19b/13C/precom.output
- __MACOSX/FIDs for publication-new/19b/13C/._precom.output
- FIDs for publication-new/19b/13C/format.temp
- __MACOSX/FIDs for publication-new/19b/13C/._format.temp
- FIDs for publication-new/19b/13C/audita.txt
- __MACOSX/FIDs for publication-new/19b/13C/._audita.txt
- FIDs for publication-new/19b/13C/pdata/
- FIDs for publication-new/19b/13C/stanprogram2100
- __MACOSX/FIDs for publication-new/19b/13C/._stanprogram2100
- FIDs for publication-new/19b/13C/cpdprg2
- __MACOSX/FIDs for publication-new/19b/13C/._cpdprg2
- FIDs for publication-new/19b/13C/fq1list
- __MACOSX/FIDs for publication-new/19b/13C/._fq1list
- FIDs for publication-new/19b/13C/fid
- __MACOSX/FIDs for publication-new/19b/13C/._fid
- FIDs for publication-new/19b/13C/shimvalues
[truncated: 3,575 more entries]
