# Supplementary material for: Stereo-Differentiating Asymmetric Rh(I)-Catalyzed Pauson–Khand Reaction: A DFT-Informed Approach to Thapsigargin Stereoisomers
Source: J Am Chem Soc. 2024 Dec 20;147(1):498–509. doi: 10.1021/jacs.4c11661 (PMC11726561; doi:10.1021/jacs.4c11661)
Supplement: Supplementary file 3 — ja4c11661_si_003.zip [file ja4c11661_si_003.zip › FIDs for publication-new/19e/structure.mol]

structure.mol
  ChemDraw08212414302D

  0  0  0     0  0              0 V3000
M  V30 BEGIN CTAB
M  V30 COUNTS 28 29 5 0 0
M  V30 BEGIN ATOM
M  V30 1 C -0.805808 -2.202006 0.000000 0
M  V30 2 C -1.630808 -2.206590 0.000000 0
M  V30 3 C -2.455809 -2.211746 0.000000 0
M  V30 4 C -0.397318 -1.485287 0.000000 0
M  V30 5 C -0.813829 -0.773152 0.000000 0
M  V30 6 C -1.638829 -0.777735 0.000000 0
M  V30 7 C -2.055913 -0.065599 0.000000 0
M  V30 8 O -0.250079 -2.811590 0.000000 0
M  V30 9 C 0.501588 -2.471850 0.000000 0
M  V30 10 C 0.410495 -1.652006 0.000000 0
M  V30 11 O -1.647423 0.651120 0.000000 0
M  V30 12 C -2.463829 -0.782891 0.000000 0
M  V30 13 C -2.872319 -1.499610 0.000000 0
M  V30 14 C -2.063934 1.362683 0.000000 0
M  V30 15 O -1.656016 2.079975 0.000000 0
M  V30 16 C -3.280809 -2.216329 0.000000 0
M  V30 17 C -2.880913 -0.070756 0.000000 0
M  V30 18 C -2.888934 1.358099 0.000000 0
M  V30 19 O -0.405912 -0.056433 0.000000 0
M  V30 20 C 3.280809 2.102319 0.000000 0
M  V30 21 C 2.864870 2.811590 0.000000 0
M  V30 22 C 2.043308 2.806433 0.000000 0
M  V30 23 C 1.636537 2.092006 0.000000 0
M  V30 24 C 2.051902 1.382735 0.000000 0
M  V30 25 C 2.874037 1.387891 0.000000 0
M  V30 26 C 1.645131 0.668308 0.000000 0
M  V30 27 O 0.822995 0.663152 0.000000 0
M  V30 28 C 0.416224 -0.051276 0.000000 0
M  V30 END ATOM
M  V30 BEGIN BOND
M  V30 1 1 3 16
M  V30 2 1 7 17
M  V30 3 1 14 18
M  V30 4 1 27 28
M  V30 5 1 26 27
M  V30 6 2 24 25
M  V30 7 1 24 26
M  V30 8 1 23 24
M  V30 9 2 22 23
M  V30 10 1 21 22
M  V30 11 2 20 21
M  V30 12 1 20 25
M  V30 13 1 19 28
M  V30 14 1 5 19 CFG=2
M  V30 15 1 1 2
M  V30 16 3 2 3
M  V30 17 2 1 4
M  V30 18 1 4 5
M  V30 19 1 5 6
M  V30 20 1 6 7
M  V30 21 1 1 8
M  V30 22 1 8 9
M  V30 23 2 9 10
M  V30 24 1 10 4
M  V30 25 1 7 11
M  V30 26 1 7 12
M  V30 27 3 12 13
M  V30 28 1 11 14
M  V30 29 2 14 15
M  V30 END BOND
M  V30 BEGIN SGROUP
M  V30 1 SUP 1 ATOMS=(1 16) XBONDS=(1 1) LABEL=Me CSTATE=(4 1 0.825000 -
M  V30 0.004583 0)
M  V30 2 SUP 2 ATOMS=(1 17) XBONDS=(1 2) LABEL=Me CSTATE=(4 2 0.825000 -
M  V30 0.005157 0)
M  V30 3 SUP 3 ATOMS=(1 18) XBONDS=(1 3) LABEL=Me CSTATE=(4 3 0.825000 -
M  V30 0.004583 0)
M  V30 4 SUP 4 ATOMS=(10 19 20 21 22 23 24 25 26 27 28) XBONDS=(1 14) -
M  V30 LABEL=OBOM CSTATE=(4 14 -0.407917 -0.716719 0)
M  V30 5 DAT 5 FIELDNAME=Text FIELDDISP="   -1.9516   -0.4288    DA    ALL  1 -
M  V30       5" FIELDDATA="*"
M  V30 END SGROUP
M  V30 END CTAB
M  END
