# Supplementary material for: Stereo-Differentiating Asymmetric Rh(I)-Catalyzed Pauson–Khand Reaction: A DFT-Informed Approach to Thapsigargin Stereoisomers
Source: J Am Chem Soc. 2024 Dec 20;147(1):498–509. doi: 10.1021/jacs.4c11661 (PMC11726561; doi:10.1021/jacs.4c11661)
Supplement: Supplementary file 3 — ja4c11661_si_003.zip [file ja4c11661_si_003.zip › FIDs for publication-new/19b/structure.mol]

structure.mol
  ChemDraw03192411502D

  0  0  0     0  0              0 V3000
M  V30 BEGIN CTAB
M  V30 COUNTS 36 38 5 0 0
M  V30 BEGIN ATOM
M  V30 1 C -0.195651 -2.003491 0.000000 0
M  V30 2 C -1.020652 -2.008074 0.000000 0
M  V30 3 C -1.845652 -2.013230 0.000000 0
M  V30 4 C 0.212838 -1.286772 0.000000 0
M  V30 5 C -0.204245 -0.574636 0.000000 0
M  V30 6 C -1.029245 -0.579219 0.000000 0
M  V30 7 C -1.445756 0.132916 0.000000 0
M  V30 8 O 0.360078 -2.613074 0.000000 0
M  V30 9 C 1.111745 -2.273335 0.000000 0
M  V30 10 C 1.020651 -1.453490 0.000000 0
M  V30 11 O -1.037266 0.849636 0.000000 0
M  V30 12 C -1.854245 -0.584375 0.000000 0
M  V30 13 C -2.262163 -1.301095 0.000000 0
M  V30 14 C -1.453777 1.561199 0.000000 0
M  V30 15 O -1.045861 2.278491 0.000000 0
M  V30 16 C -2.670652 -2.017813 0.000000 0
M  V30 17 C -2.270756 0.127760 0.000000 0
M  V30 18 C -2.278777 1.556615 0.000000 0
M  V30 19 O 0.204245 0.142083 0.000000 0
M  V30 20 C 1.021797 0.969375 0.000000 0
M  V30 21 Si 1.026381 0.147239 0.000000 0
M  V30 22 C 1.030963 -0.674896 0.000000 0
M  V30 23 C 1.731068 1.384740 0.000000 0
M  V30 24 C 1.726485 2.206876 0.000000 0
M  V30 25 C 1.012058 2.613074 0.000000 0
M  V30 26 C 0.302214 2.198282 0.000000 0
M  V30 27 C 0.307370 1.376147 0.000000 0
M  V30 28 C 0.321693 -1.090261 0.000000 0
M  V30 29 C 0.326276 -1.912970 0.000000 0
M  V30 30 C 1.040704 -2.319167 0.000000 0
M  V30 31 C 1.750548 -1.903803 0.000000 0
M  V30 32 C 1.745391 -1.082240 0.000000 0
M  V30 33 C 1.848516 0.151823 0.000000 0
M  V30 34 C 2.670652 0.156979 0.000000 0
M  V30 35 C 2.263881 -0.557448 0.000000 0
M  V30 36 C 2.255287 0.865677 0.000000 0
M  V30 END ATOM
M  V30 BEGIN BOND
M  V30 1 1 3 16
M  V30 2 1 7 17
M  V30 3 1 14 18
M  V30 4 1 33 34
M  V30 5 1 33 35
M  V30 6 1 33 36
M  V30 7 2 31 32
M  V30 8 1 30 31
M  V30 9 2 29 30
M  V30 10 1 28 29
M  V30 11 2 26 27
M  V30 12 1 25 26
M  V30 13 2 24 25
M  V30 14 1 23 24
M  V30 15 2 22 28
M  V30 16 1 22 32
M  V30 17 1 21 22
M  V30 18 1 21 33
M  V30 19 1 20 21
M  V30 20 2 20 23
M  V30 21 1 20 27
M  V30 22 1 19 21
M  V30 23 1 5 19 CFG=2
M  V30 24 1 1 2
M  V30 25 3 2 3
M  V30 26 2 1 4
M  V30 27 1 4 5
M  V30 28 1 5 6
M  V30 29 1 6 7
M  V30 30 1 1 8
M  V30 31 1 8 9
M  V30 32 2 9 10
M  V30 33 1 10 4
M  V30 34 1 7 11
M  V30 35 1 7 12
M  V30 36 3 12 13
M  V30 37 1 11 14
M  V30 38 2 14 15
M  V30 END BOND
M  V30 BEGIN SGROUP
M  V30 1 SUP 1 ATOMS=(1 16) XBONDS=(1 1) LABEL=Me CSTATE=(4 1 0.825000 -
M  V30 0.004583 0)
M  V30 2 SUP 2 ATOMS=(1 17) XBONDS=(1 2) LABEL=Me CSTATE=(4 2 0.825000 -
M  V30 0.005156 0)
M  V30 3 SUP 3 ATOMS=(1 18) XBONDS=(1 3) LABEL=Me CSTATE=(4 3 0.825000 -
M  V30 0.004583 0)
M  V30 4 SUP 4 ATOMS=(18 19 20 21 22 23 24 25 26 27 28 29 30 31 32 33 34 35 -
M  V30 36) XBONDS=(1 23) LABEL=OTBDPS CSTATE=(4 23 -0.408490 -0.716719 0)
M  V30 5 DAT 5 FIELDNAME=Text FIELDDISP="   -1.3375   -0.2429    DA    ALL  1 -
M  V30       5" FIELDDATA="*"
M  V30 END SGROUP
M  V30 END CTAB
M  END
