# Supplementary material for: Stereo-Differentiating Asymmetric Rh(I)-Catalyzed Pauson–Khand Reaction: A DFT-Informed Approach to Thapsigargin Stereoisomers
Source: J Am Chem Soc. 2024 Dec 20;147(1):498–509. doi: 10.1021/jacs.4c11661 (PMC11726561; doi:10.1021/jacs.4c11661)
Supplement: Supplementary file 3 — ja4c11661_si_003.zip [file ja4c11661_si_003.zip › FIDs for publication-new/13b/structure.mol]

structure.mol
  ChemDraw03192413392D

  0  0  0     0  0              0 V3000
M  V30 BEGIN CTAB
M  V30 COUNTS 36 38 5 0 0
M  V30 BEGIN ATOM
M  V30 1 C 0.004296 -1.998048 0.000000 0
M  V30 2 C 0.829297 -1.998048 0.000000 0
M  V30 3 C 1.241797 -1.283621 0.000000 0
M  V30 4 C 0.829297 -0.569193 0.000000 0
M  V30 5 C 0.004296 -0.569193 0.000000 0
M  V30 6 C -0.408204 0.145234 0.000000 0
M  V30 7 C -2.058205 0.145234 0.000000 0
M  V30 8 O -2.470705 0.859662 0.000000 0
M  V30 9 C -3.295705 0.859662 0.000000 0
M  V30 10 O -3.708205 1.574089 0.000000 0
M  V30 11 C -0.820704 -1.998048 0.000000 0
M  V30 12 O 1.381016 -2.611642 0.000000 0
M  V30 13 C 2.134974 -2.275912 0.000000 0
M  V30 14 C 2.048464 -1.455496 0.000000 0
M  V30 15 C -1.233204 0.145234 0.000000 0
M  V30 16 C 0.004296 0.859662 0.000000 0
M  V30 17 C -3.708205 0.145234 0.000000 0
M  V30 18 C -1.645704 -1.998048 0.000000 0
M  V30 19 O 1.241797 0.145234 0.000000 0
M  V30 20 C 2.063933 0.967370 0.000000 0
M  V30 21 Si 2.063933 0.145234 0.000000 0
M  V30 22 C 2.063933 -0.676901 0.000000 0
M  V30 23 C 2.776069 1.378152 0.000000 0
M  V30 24 C 2.776069 2.200287 0.000000 0
M  V30 25 C 2.063933 2.611642 0.000000 0
M  V30 26 C 1.351797 2.200287 0.000000 0
M  V30 27 C 1.351797 1.378152 0.000000 0
M  V30 28 C 1.351797 -1.088256 0.000000 0
M  V30 29 C 1.351797 -1.910392 0.000000 0
M  V30 30 C 2.063933 -2.321173 0.000000 0
M  V30 31 C 2.776069 -1.910392 0.000000 0
M  V30 32 C 2.776069 -1.088256 0.000000 0
M  V30 33 C 2.886068 0.145234 0.000000 0
M  V30 34 C 3.708205 0.145234 0.000000 0
M  V30 35 C 3.296850 -0.566901 0.000000 0
M  V30 36 C 3.296850 0.857370 0.000000 0
M  V30 END ATOM
M  V30 BEGIN BOND
M  V30 1 2 6 15
M  V30 2 2 7 15
M  V30 3 1 6 16
M  V30 4 1 9 17
M  V30 5 1 11 18
M  V30 6 1 33 34
M  V30 7 1 33 35
M  V30 8 1 33 36
M  V30 9 2 31 32
M  V30 10 1 30 31
M  V30 11 2 29 30
M  V30 12 1 28 29
M  V30 13 2 26 27
M  V30 14 1 25 26
M  V30 15 2 24 25
M  V30 16 1 23 24
M  V30 17 2 22 28
M  V30 18 1 22 32
M  V30 19 1 21 22
M  V30 20 1 21 33
M  V30 21 1 20 21
M  V30 22 2 20 23
M  V30 23 1 20 27
M  V30 24 1 19 21
M  V30 25 1 4 19 CFG=2
M  V30 26 1 1 2
M  V30 27 2 2 3
M  V30 28 1 3 4
M  V30 29 1 4 5
M  V30 30 1 5 6
M  V30 31 1 7 8
M  V30 32 1 8 9
M  V30 33 2 9 10
M  V30 34 3 1 11
M  V30 35 1 2 12
M  V30 36 1 12 13
M  V30 37 2 13 14
M  V30 38 1 14 3
M  V30 END BOND
M  V30 BEGIN SGROUP
M  V30 1 SUP 1 ATOMS=(1 15) XBONDS=(2 1 2) LABEL="•" CSTATE=(4 1 0.825000 -
M  V30 0.000000 0) CSTATE=(4 2 -0.825001 0.000000 0)
M  V30 2 SUP 2 ATOMS=(1 16) XBONDS=(1 3) LABEL=Me CSTATE=(4 3 -0.412500 -
M  V30 -0.714427 0)
M  V30 3 SUP 3 ATOMS=(1 17) XBONDS=(1 4) LABEL=Me CSTATE=(4 4 0.412500 -
M  V30 0.714427 0)
M  V30 4 SUP 4 ATOMS=(1 18) XBONDS=(1 5) LABEL=Me CSTATE=(4 5 0.825000 -
M  V30 0.000000 0)
M  V30 5 SUP 5 ATOMS=(18 19 20 21 22 23 24 25 26 27 28 29 30 31 32 33 34 35 -
M  V30 36) XBONDS=(1 25) LABEL=OTBDPS CSTATE=(4 25 -0.412500 -0.714427 0)
M  V30 END SGROUP
M  V30 END CTAB
M  END
