# Supplementary material for: Stereo-Differentiating Asymmetric Rh(I)-Catalyzed Pauson–Khand Reaction: A DFT-Informed Approach to Thapsigargin Stereoisomers
Source: J Am Chem Soc. 2024 Dec 20;147(1):498–509. doi: 10.1021/jacs.4c11661 (PMC11726561; doi:10.1021/jacs.4c11661)
Supplement: Supplementary file 3 — ja4c11661_si_003.zip [file ja4c11661_si_003.zip › FIDs for publication-new/13e/structure.mol]

structure.mol
  ChemDraw08212414122D

  0  0  0     0  0              0 V3000
M  V30 BEGIN CTAB
M  V30 COUNTS 28 29 5 0 0
M  V30 BEGIN ATOM
M  V30 1 C -0.612448 -2.189116 0.000000 0
M  V30 2 C 0.212553 -2.189116 0.000000 0
M  V30 3 C 0.625053 -1.474688 0.000000 0
M  V30 4 C 0.212553 -0.760261 0.000000 0
M  V30 5 C -0.612448 -0.760261 0.000000 0
M  V30 6 C -1.024948 -0.045834 0.000000 0
M  V30 7 C -2.674949 -0.045834 0.000000 0
M  V30 8 O -3.087449 0.668594 0.000000 0
M  V30 9 C -3.912449 0.668594 0.000000 0
M  V30 10 O -4.324950 1.383021 0.000000 0
M  V30 11 C -1.437448 -2.189116 0.000000 0
M  V30 12 O 0.764271 -2.802137 0.000000 0
M  V30 13 C 1.518230 -2.466980 0.000000 0
M  V30 14 C 1.431720 -1.645990 0.000000 0
M  V30 15 C -1.849948 -0.045834 0.000000 0
M  V30 16 C -0.612448 0.668594 0.000000 0
M  V30 17 C -4.324950 -0.045834 0.000000 0
M  V30 18 C -2.262449 -2.189116 0.000000 0
M  V30 19 O 0.625053 -0.045834 0.000000 0
M  V30 20 C 4.324950 2.090001 0.000000 0
M  V30 21 C 3.913595 2.802137 0.000000 0
M  V30 22 C 3.091460 2.802137 0.000000 0
M  V30 23 C 2.680679 2.090001 0.000000 0
M  V30 24 C 3.091460 1.377865 0.000000 0
M  V30 25 C 3.913595 1.377865 0.000000 0
M  V30 26 C 2.680679 0.665729 0.000000 0
M  V30 27 O 1.858543 0.665729 0.000000 0
M  V30 28 C 1.447188 -0.045834 0.000000 0
M  V30 END ATOM
M  V30 BEGIN BOND
M  V30 1 2 6 15
M  V30 2 2 7 15
M  V30 3 1 6 16
M  V30 4 1 9 17
M  V30 5 1 11 18
M  V30 6 1 27 28
M  V30 7 1 26 27
M  V30 8 2 24 25
M  V30 9 1 24 26
M  V30 10 1 23 24
M  V30 11 2 22 23
M  V30 12 1 21 22
M  V30 13 2 20 21
M  V30 14 1 20 25
M  V30 15 1 19 28
M  V30 16 1 4 19 CFG=2
M  V30 17 1 1 2
M  V30 18 2 2 3
M  V30 19 1 3 4
M  V30 20 1 4 5
M  V30 21 1 5 6
M  V30 22 1 7 8
M  V30 23 1 8 9
M  V30 24 2 9 10
M  V30 25 3 1 11
M  V30 26 1 2 12
M  V30 27 1 12 13
M  V30 28 2 13 14
M  V30 29 1 14 3
M  V30 END BOND
M  V30 BEGIN SGROUP
M  V30 1 SUP 1 ATOMS=(1 15) XBONDS=(2 1 2) LABEL="•" CSTATE=(4 1 0.825000 -
M  V30 0.000000 0) CSTATE=(4 2 -0.825001 0.000000 0)
M  V30 2 SUP 2 ATOMS=(1 16) XBONDS=(1 3) LABEL=Me CSTATE=(4 3 -0.412500 -
M  V30 -0.714427 0)
M  V30 3 SUP 3 ATOMS=(1 17) XBONDS=(1 4) LABEL=Me CSTATE=(4 4 0.412501 -
M  V30 0.714427 0)
M  V30 4 SUP 4 ATOMS=(1 18) XBONDS=(1 5) LABEL=Me CSTATE=(4 5 0.825001 -
M  V30 0.000000 0)
M  V30 5 SUP 5 ATOMS=(10 19 20 21 22 23 24 25 26 27 28) XBONDS=(1 16) -
M  V30 LABEL=OBOM CSTATE=(4 16 -0.412500 -0.714427 0)
M  V30 END SGROUP
M  V30 END CTAB
M  END
