# Supplementary material for: Stereo-Differentiating Asymmetric Rh(I)-Catalyzed Pauson–Khand Reaction: A DFT-Informed Approach to Thapsigargin Stereoisomers
Source: J Am Chem Soc. 2024 Dec 20;147(1):498–509. doi: 10.1021/jacs.4c11661 (PMC11726561; doi:10.1021/jacs.4c11661)
Supplement: Supplementary file 3 — ja4c11661_si_003.zip [file ja4c11661_si_003.zip › FIDs for publication-new/S2/structure.mol]

structure.mol
  ChemDraw03192411392D

  0  0  0     0  0              0 V3000
M  V30 BEGIN CTAB
M  V30 COUNTS 11 11 1 0 1
M  V30 BEGIN ATOM
M  V30 1 C 0.384141 -1.121771 0.000000 0
M  V30 2 C 0.792057 -0.405053 0.000000 0
M  V30 3 C 0.375547 0.307083 0.000000 0
M  V30 4 C -0.449453 0.302500 0.000000 0
M  V30 5 C -0.865964 1.014635 0.000000 0
M  V30 6 O 0.939298 -1.731355 0.000000 0
M  V30 7 C 1.690964 -1.391616 0.000000 0
M  V30 8 C 1.600443 -0.571772 0.000000 0
M  V30 9 O -0.458047 1.731355 0.000000 0
M  V30 10 O 0.784037 1.024375 0.000000 0
M  V30 11 C -1.690964 1.009479 0.000000 0
M  V30 END ATOM
M  V30 BEGIN BOND
M  V30 1 1 5 11
M  V30 2 2 1 2
M  V30 3 1 2 3
M  V30 4 1 3 4
M  V30 5 1 4 5
M  V30 6 1 1 6
M  V30 7 1 6 7
M  V30 8 2 7 8
M  V30 9 1 8 2
M  V30 10 2 5 9
M  V30 11 1 3 10 CFG=3
M  V30 END BOND
M  V30 BEGIN SGROUP
M  V30 1 SUP 1 ATOMS=(1 11) XBONDS=(1 1) LABEL=Me CSTATE=(4 1 0.825000 -
M  V30 0.005156 0)
M  V30 END SGROUP
M  V30 END CTAB
M  END
