# Supplementary material for: Stereo-Differentiating Asymmetric Rh(I)-Catalyzed Pauson–Khand Reaction: A DFT-Informed Approach to Thapsigargin Stereoisomers
Source: J Am Chem Soc. 2024 Dec 20;147(1):498–509. doi: 10.1021/jacs.4c11661 (PMC11726561; doi:10.1021/jacs.4c11661)
Supplement: Supplementary file 3 — ja4c11661_si_003.zip [file ja4c11661_si_003.zip › FIDs for publication-new/19d/structure.mol]

structure.mol
  ChemDraw03192413362D

  0  0  0     0  0              0 V3000
M  V30 BEGIN CTAB
M  V30 COUNTS 20 20 5 0 0
M  V30 BEGIN ATOM
M  V30 1 C 0.583802 -1.836199 0.000000 0
M  V30 2 C -0.241198 -1.840782 0.000000 0
M  V30 3 C -1.066198 -1.845938 0.000000 0
M  V30 4 C 0.992292 -1.119480 0.000000 0
M  V30 5 C 0.575781 -0.407344 0.000000 0
M  V30 6 C -0.249219 -0.411927 0.000000 0
M  V30 7 C -0.666302 0.300208 0.000000 0
M  V30 8 O 1.139532 -2.445782 0.000000 0
M  V30 9 C 1.891199 -2.106043 0.000000 0
M  V30 10 C 1.800105 -1.286198 0.000000 0
M  V30 11 O -0.257812 1.016928 0.000000 0
M  V30 12 C -1.074219 -0.417083 0.000000 0
M  V30 13 C -1.482709 -1.133803 0.000000 0
M  V30 14 C -0.674323 1.728490 0.000000 0
M  V30 15 O -0.266406 2.445782 0.000000 0
M  V30 16 O 0.983699 0.309375 0.000000 0
M  V30 17 C -1.891199 -1.850522 0.000000 0
M  V30 18 C -1.491303 0.295052 0.000000 0
M  V30 19 C -1.499324 1.723907 0.000000 0
M  V30 20 C 1.808699 0.314531 0.000000 0
M  V30 END ATOM
M  V30 BEGIN BOND
M  V30 1 1 3 17
M  V30 2 1 7 18
M  V30 3 1 14 19
M  V30 4 1 16 20
M  V30 5 1 1 2
M  V30 6 3 2 3
M  V30 7 2 1 4
M  V30 8 1 4 5
M  V30 9 1 5 6
M  V30 10 1 6 7
M  V30 11 1 1 8
M  V30 12 1 8 9
M  V30 13 2 9 10
M  V30 14 1 10 4
M  V30 15 1 7 11
M  V30 16 1 7 12
M  V30 17 3 12 13
M  V30 18 1 11 14
M  V30 19 2 14 15
M  V30 20 1 5 16 CFG=2
M  V30 END BOND
M  V30 BEGIN SGROUP
M  V30 1 SUP 1 ATOMS=(1 17) XBONDS=(1 1) LABEL=Me CSTATE=(4 1 0.825001 -
M  V30 0.004583 0)
M  V30 2 SUP 2 ATOMS=(1 18) XBONDS=(1 2) LABEL=Me CSTATE=(4 2 0.825001 -
M  V30 0.005156 0)
M  V30 3 SUP 3 ATOMS=(1 19) XBONDS=(1 3) LABEL=Me CSTATE=(4 3 0.825001 -
M  V30 0.004583 0)
M  V30 4 SUP 4 ATOMS=(1 20) XBONDS=(1 4) LABEL=Me CSTATE=(4 4 -0.825000 -
M  V30 -0.005156 0)
M  V30 5 DAT 5 FIELDNAME=Text FIELDDISP="   -0.5620   -0.0630    DA    ALL  1 -
M  V30       5" FIELDDATA="*"
M  V30 END SGROUP
M  V30 END CTAB
M  END
