# Supplementary material for: Stereo-Differentiating Asymmetric Rh(I)-Catalyzed Pauson–Khand Reaction: A DFT-Informed Approach to Thapsigargin Stereoisomers
Source: J Am Chem Soc. 2024 Dec 20;147(1):498–509. doi: 10.1021/jacs.4c11661 (PMC11726561; doi:10.1021/jacs.4c11661)
Supplement: Supplementary file 3 — ja4c11661_si_003.zip [file ja4c11661_si_003.zip › FIDs for publication-new/13d/structure.mol]

structure.mol
  ChemDraw03192413402D

  0  0  0     0  0              0 V3000
M  V30 BEGIN CTAB
M  V30 COUNTS 20 20 5 0 0
M  V30 BEGIN ATOM
M  V30 1 C 0.790912 -1.479557 0.000000 0
M  V30 2 C 1.615913 -1.479557 0.000000 0
M  V30 3 C 2.028413 -0.765131 0.000000 0
M  V30 4 C 1.615913 -0.050703 0.000000 0
M  V30 5 C 0.790912 -0.050703 0.000000 0
M  V30 6 C 0.378412 0.663724 0.000000 0
M  V30 7 C -1.271589 0.663724 0.000000 0
M  V30 8 O -1.684089 1.378152 0.000000 0
M  V30 9 C -2.509089 1.378152 0.000000 0
M  V30 10 O -2.921590 2.092579 0.000000 0
M  V30 11 C -0.034088 -1.479557 0.000000 0
M  V30 12 O 2.167631 -2.092579 0.000000 0
M  V30 13 C 2.921590 -1.757422 0.000000 0
M  V30 14 C 2.835080 -0.936432 0.000000 0
M  V30 15 O 2.028413 0.663724 0.000000 0
M  V30 16 C -0.446588 0.663724 0.000000 0
M  V30 17 C 0.790912 1.378152 0.000000 0
M  V30 18 C -2.921590 0.663724 0.000000 0
M  V30 19 C -0.859089 -1.479557 0.000000 0
M  V30 20 C 2.853413 0.663724 0.000000 0
M  V30 END ATOM
M  V30 BEGIN BOND
M  V30 1 2 6 16
M  V30 2 2 7 16
M  V30 3 1 6 17
M  V30 4 1 9 18
M  V30 5 1 11 19
M  V30 6 1 15 20
M  V30 7 1 1 2
M  V30 8 2 2 3
M  V30 9 1 3 4
M  V30 10 1 4 5
M  V30 11 1 5 6
M  V30 12 1 7 8
M  V30 13 1 8 9
M  V30 14 2 9 10
M  V30 15 3 1 11
M  V30 16 1 2 12
M  V30 17 1 12 13
M  V30 18 2 13 14
M  V30 19 1 14 3
M  V30 20 1 4 15 CFG=2
M  V30 END BOND
M  V30 BEGIN SGROUP
M  V30 1 SUP 1 ATOMS=(1 16) XBONDS=(2 1 2) LABEL="•" CSTATE=(4 1 0.825000 -
M  V30 0.000000 0) CSTATE=(4 2 -0.825001 0.000000 0)
M  V30 2 SUP 2 ATOMS=(1 17) XBONDS=(1 3) LABEL=Me CSTATE=(4 3 -0.412500 -
M  V30 -0.714427 0)
M  V30 3 SUP 3 ATOMS=(1 18) XBONDS=(1 4) LABEL=Me CSTATE=(4 4 0.412501 -
M  V30 0.714427 0)
M  V30 4 SUP 4 ATOMS=(1 19) XBONDS=(1 5) LABEL=Me CSTATE=(4 5 0.825001 -
M  V30 0.000000 0)
M  V30 5 SUP 5 ATOMS=(1 20) XBONDS=(1 6) LABEL=Me CSTATE=(4 6 -0.825000 -
M  V30 0.000000 0)
M  V30 END SGROUP
M  V30 END CTAB
M  END
