# Supplementary material for: Stereo-Differentiating Asymmetric Rh(I)-Catalyzed Pauson–Khand Reaction: A DFT-Informed Approach to Thapsigargin Stereoisomers
Source: J Am Chem Soc. 2024 Dec 20;147(1):498–509. doi: 10.1021/jacs.4c11661 (PMC11726561; doi:10.1021/jacs.4c11661)
Supplement: Supplementary file 3 — ja4c11661_si_003.zip [file ja4c11661_si_003.zip › FIDs for publication-new/16/structure.mol]

structure.mol
  ChemDraw03192411412D

  0  0  0     0  0              0 V3000
M  V30 BEGIN CTAB
M  V30 COUNTS 10 10 1 0 0
M  V30 BEGIN ATOM
M  V30 1 C 0.583802 -0.768282 0.000000 0
M  V30 2 C -0.241198 -0.772865 0.000000 0
M  V30 3 C -1.066198 -0.777449 0.000000 0
M  V30 4 C 0.991719 -0.050990 0.000000 0
M  V30 5 C 0.575209 0.661146 0.000000 0
M  V30 6 O 1.139532 -1.377865 0.000000 0
M  V30 7 C 1.891198 -1.038125 0.000000 0
M  V30 8 C 1.800105 -0.217709 0.000000 0
M  V30 9 O 0.983698 1.377865 0.000000 0
M  V30 10 C -1.891198 -0.782605 0.000000 0
M  V30 END ATOM
M  V30 BEGIN BOND
M  V30 1 1 3 10
M  V30 2 1 1 2
M  V30 3 3 2 3
M  V30 4 2 1 4
M  V30 5 1 4 5
M  V30 6 1 1 6
M  V30 7 1 6 7
M  V30 8 2 7 8
M  V30 9 1 8 4
M  V30 10 2 5 9
M  V30 END BOND
M  V30 BEGIN SGROUP
M  V30 1 SUP 1 ATOMS=(1 10) XBONDS=(1 1) LABEL=Me CSTATE=(4 1 0.825000 -
M  V30 0.005156 0)
M  V30 END SGROUP
M  V30 END CTAB
M  END
