# Supplementary material for: Stereo-Differentiating Asymmetric Rh(I)-Catalyzed Pauson–Khand Reaction: A DFT-Informed Approach to Thapsigargin Stereoisomers
Source: J Am Chem Soc. 2024 Dec 20;147(1):498–509. doi: 10.1021/jacs.4c11661 (PMC11726561; doi:10.1021/jacs.4c11661)
Supplement: Supplementary file 3 — ja4c11661_si_003.zip [file ja4c11661_si_003.zip › FIDs for publication-new/14b/structure.mol]

structure.mol
  ChemDraw03282410322D

  0  0  0     0  0              0 V3000
M  V30 BEGIN CTAB
M  V30 COUNTS 38 42 5 0 0
M  V30 BEGIN ATOM
M  V30 1 C -0.160131 -2.115496 0.000000 0
M  V30 2 C 0.403047 -1.512787 0.000000 0
M  V30 3 C 0.004297 -0.790339 0.000000 0
M  V30 4 C -0.805807 -0.946746 0.000000 0
M  V30 5 O -0.907786 -1.765444 0.000000 0
M  V30 6 C 0.387579 -0.059870 0.000000 0
M  V30 7 C 0.054713 0.695234 0.000000 0
M  V30 8 C -0.742787 0.906068 0.000000 0
M  V30 9 C -1.405079 0.413932 0.000000 0
M  V30 10 C -1.407370 -0.383568 0.000000 0
M  V30 11 C -2.162475 0.662579 0.000000 0
M  V30 12 C -2.633413 0.019192 0.000000 0
M  V30 13 C -2.167058 -0.627631 0.000000 0
M  V30 14 O -3.458413 0.022057 0.000000 0
M  V30 15 O -2.414558 1.448047 0.000000 0
M  V30 16 C -3.221225 1.622214 0.000000 0
M  V30 17 O -3.775236 1.011485 0.000000 0
M  V30 18 C -2.424298 -1.411381 0.000000 0
M  V30 19 C -0.899193 1.716173 0.000000 0
M  V30 20 C -3.473309 2.408256 0.000000 0
M  V30 21 O 1.212006 -0.087943 0.000000 0
M  V30 22 C 2.324037 -0.427110 0.000000 0
M  V30 23 Si 1.598725 -0.813829 0.000000 0
M  V30 24 C 0.872839 -1.199975 0.000000 0
M  V30 25 C 3.021850 -0.861953 0.000000 0
M  V30 26 C 3.747163 -0.475234 0.000000 0
M  V30 27 C 3.775236 0.346328 0.000000 0
M  V30 28 C 3.077996 0.781172 0.000000 0
M  V30 29 C 2.352110 0.394453 0.000000 0
M  V30 30 C 0.175599 -0.765130 0.000000 0
M  V30 31 C -0.550287 -1.151849 0.000000 0
M  V30 32 C -0.577787 -1.973413 0.000000 0
M  V30 33 C 0.119453 -2.408256 0.000000 0
M  V30 34 C 0.845339 -2.021538 0.000000 0
M  V30 35 C 1.985444 -1.539142 0.000000 0
M  V30 36 C 2.372163 -2.264455 0.000000 0
M  V30 37 C 1.550027 -2.236954 0.000000 0
M  V30 38 C 2.807007 -1.567214 0.000000 0
M  V30 END ATOM
M  V30 BEGIN BOND
M  V30 1 1 13 18
M  V30 2 1 8 19
M  V30 3 1 16 20
M  V30 4 1 35 36
M  V30 5 1 35 37
M  V30 6 1 35 38
M  V30 7 2 33 34
M  V30 8 1 32 33
M  V30 9 2 31 32
M  V30 10 1 30 31
M  V30 11 2 28 29
M  V30 12 1 27 28
M  V30 13 2 26 27
M  V30 14 1 25 26
M  V30 15 2 24 30
M  V30 16 1 24 34
M  V30 17 1 23 24
M  V30 18 1 23 35
M  V30 19 1 22 23
M  V30 20 2 22 25
M  V30 21 1 22 29
M  V30 22 1 21 23
M  V30 23 1 6 21 CFG=2
M  V30 24 2 1 2
M  V30 25 1 2 3
M  V30 26 2 3 4
M  V30 27 1 4 5
M  V30 28 1 5 1
M  V30 29 1 3 6
M  V30 30 1 6 7
M  V30 31 1 7 8
M  V30 32 2 8 9
M  V30 33 1 9 10
M  V30 34 1 10 4
M  V30 35 1 9 11
M  V30 36 1 11 12
M  V30 37 1 12 13
M  V30 38 2 13 10
M  V30 39 2 12 14
M  V30 40 1 11 15
M  V30 41 1 15 16
M  V30 42 2 16 17
M  V30 END BOND
M  V30 BEGIN SGROUP
M  V30 1 SUP 1 ATOMS=(1 18) XBONDS=(1 1) LABEL=Me CSTATE=(4 1 0.257239 -
M  V30 0.783751 0)
M  V30 2 SUP 2 ATOMS=(1 19) XBONDS=(1 2) LABEL=Me CSTATE=(4 2 0.156406 -
M  V30 -0.810104 0)
M  V30 3 SUP 3 ATOMS=(1 20) XBONDS=(1 3) LABEL=Me CSTATE=(4 3 0.252084 -
M  V30 -0.786042 0)
M  V30 4 SUP 4 ATOMS=(18 21 22 23 24 25 26 27 28 29 30 31 32 33 34 35 36 37 -
M  V30 38) XBONDS=(1 23) LABEL=OTBDPS CSTATE=(4 23 -0.824427 0.028073 0)
M  V30 5 DAT 5 FIELDNAME=Text FIELDDISP="   -2.1424    0.4615    DA    ALL  1 -
M  V30       5" FIELDDATA="*"
M  V30 END SGROUP
M  V30 END CTAB
M  END
