# Supplementary material for: Stereo-Differentiating Asymmetric Rh(I)-Catalyzed Pauson–Khand Reaction: A DFT-Informed Approach to Thapsigargin Stereoisomers
Source: J Am Chem Soc. 2024 Dec 20;147(1):498–509. doi: 10.1021/jacs.4c11661 (PMC11726561; doi:10.1021/jacs.4c11661)
Supplement: Supplementary file 3 — ja4c11661_si_003.zip [file ja4c11661_si_003.zip › FIDs for publication-new/14e/structure.mol]

structure.mol
  ChemDraw08212414212D

  0  0  0     0  0              0 V3000
M  V30 BEGIN CTAB
M  V30 COUNTS 30 33 4 0 1
M  V30 BEGIN ATOM
M  V30 1 C -0.908360 -2.145288 0.000000 0
M  V30 2 C -0.345183 -1.542579 0.000000 0
M  V30 3 C -0.743933 -0.820131 0.000000 0
M  V30 4 C -1.554037 -0.976538 0.000000 0
M  V30 5 O -1.656016 -1.795236 0.000000 0
M  V30 6 C -0.360651 -0.089662 0.000000 0
M  V30 7 C -0.693516 0.665442 0.000000 0
M  V30 8 C -1.491017 0.876276 0.000000 0
M  V30 9 C -2.153309 0.384140 0.000000 0
M  V30 10 C -2.155600 -0.413360 0.000000 0
M  V30 11 C -2.910705 0.632787 0.000000 0
M  V30 12 C -3.381643 -0.010600 0.000000 0
M  V30 13 C -2.915288 -0.657423 0.000000 0
M  V30 14 O -4.206643 -0.007735 0.000000 0
M  V30 15 O -3.162788 1.418255 0.000000 0
M  V30 16 C -3.969455 1.592422 0.000000 0
M  V30 17 O -4.523466 0.981693 0.000000 0
M  V30 18 C -3.172527 -1.441172 0.000000 0
M  V30 19 C -1.647423 1.686381 0.000000 0
M  V30 20 C -4.221538 2.378465 0.000000 0
M  V30 21 O 0.463776 -0.117735 0.000000 0
M  V30 22 C 4.088621 -2.378465 0.000000 0
M  V30 23 C 4.523466 -1.680652 0.000000 0
M  V30 24 C 4.137319 -0.955339 0.000000 0
M  V30 25 C 3.315183 -0.927267 0.000000 0
M  V30 26 C 2.880339 -1.625079 0.000000 0
M  V30 27 C 3.267058 -2.350392 0.000000 0
M  V30 28 C 2.058777 -1.597006 0.000000 0
M  V30 29 O 1.672058 -0.871120 0.000000 0
M  V30 30 C 0.850495 -0.843620 0.000000 0
M  V30 END ATOM
M  V30 BEGIN BOND
M  V30 1 1 13 18
M  V30 2 1 8 19
M  V30 3 1 16 20
M  V30 4 1 29 30
M  V30 5 1 28 29
M  V30 6 2 26 27
M  V30 7 1 26 28
M  V30 8 1 25 26
M  V30 9 2 24 25
M  V30 10 1 23 24
M  V30 11 2 22 23
M  V30 12 1 22 27
M  V30 13 1 21 30
M  V30 14 1 6 21 CFG=2
M  V30 15 2 1 2
M  V30 16 1 2 3
M  V30 17 2 3 4
M  V30 18 1 4 5
M  V30 19 1 5 1
M  V30 20 1 3 6
M  V30 21 1 6 7
M  V30 22 1 7 8
M  V30 23 2 8 9
M  V30 24 1 9 10
M  V30 25 1 10 4
M  V30 26 1 9 11
M  V30 27 1 11 12
M  V30 28 1 12 13
M  V30 29 2 13 10
M  V30 30 2 12 14
M  V30 31 1 11 15 CFG=3
M  V30 32 1 15 16
M  V30 33 2 16 17
M  V30 END BOND
M  V30 BEGIN SGROUP
M  V30 1 SUP 1 ATOMS=(1 18) XBONDS=(1 1) LABEL=Me CSTATE=(4 1 0.257239 -
M  V30 0.783750 0)
M  V30 2 SUP 2 ATOMS=(1 19) XBONDS=(1 2) LABEL=Me CSTATE=(4 2 0.156406 -
M  V30 -0.810104 0)
M  V30 3 SUP 3 ATOMS=(1 20) XBONDS=(1 3) LABEL=Me CSTATE=(4 3 0.252083 -
M  V30 -0.786042 0)
M  V30 4 SUP 4 ATOMS=(10 21 22 23 24 25 26 27 28 29 30) XBONDS=(1 14) -
M  V30 LABEL=OBOM CSTATE=(4 14 -0.824427 0.028073 0)
M  V30 END SGROUP
M  V30 END CTAB
M  END
