# Supplementary material for: Stereo-Differentiating Asymmetric Rh(I)-Catalyzed Pauson–Khand Reaction: A DFT-Informed Approach to Thapsigargin Stereoisomers
Source: J Am Chem Soc. 2024 Dec 20;147(1):498–509. doi: 10.1021/jacs.4c11661 (PMC11726561; doi:10.1021/jacs.4c11661)
Supplement: Supplementary file 3 — ja4c11661_si_003.zip [file ja4c11661_si_003.zip › FIDs for publication-new/14d/structure.mol]

structure.mol
  ChemDraw03282410342D

  0  0  0     0  0              0 V3000
M  V30 BEGIN CTAB
M  V30 COUNTS 22 24 5 0 0
M  V30 BEGIN ATOM
M  V30 1 C 0.927553 -2.261876 0.000000 0
M  V30 2 C 1.490730 -1.659167 0.000000 0
M  V30 3 C 1.091979 -0.936719 0.000000 0
M  V30 4 C 0.281875 -1.093125 0.000000 0
M  V30 5 O 0.179896 -1.911824 0.000000 0
M  V30 6 C 1.475261 -0.206250 0.000000 0
M  V30 7 C 1.142396 0.548855 0.000000 0
M  V30 8 C 0.344896 0.759688 0.000000 0
M  V30 9 C -0.317396 0.267553 0.000000 0
M  V30 10 C -0.319688 -0.529948 0.000000 0
M  V30 11 C -1.074792 0.516198 0.000000 0
M  V30 12 C -1.545730 -0.127187 0.000000 0
M  V30 13 C -1.079375 -0.774011 0.000000 0
M  V30 14 O -2.370730 -0.124322 0.000000 0
M  V30 15 O -1.326876 1.301668 0.000000 0
M  V30 16 C -2.133543 1.475834 0.000000 0
M  V30 17 O -2.687553 0.865104 0.000000 0
M  V30 18 O 2.299688 -0.234322 0.000000 0
M  V30 19 C 2.687553 -0.962500 0.000000 0
M  V30 20 C -1.336615 -1.557761 0.000000 0
M  V30 21 C 0.188489 1.569792 0.000000 0
M  V30 22 C -2.385626 2.261876 0.000000 0
M  V30 END ATOM
M  V30 BEGIN BOND
M  V30 1 1 18 19
M  V30 2 1 13 20
M  V30 3 1 8 21
M  V30 4 1 16 22
M  V30 5 2 1 2
M  V30 6 1 2 3
M  V30 7 2 3 4
M  V30 8 1 4 5
M  V30 9 1 5 1
M  V30 10 1 3 6
M  V30 11 1 6 7
M  V30 12 1 7 8
M  V30 13 2 8 9
M  V30 14 1 9 10
M  V30 15 1 10 4
M  V30 16 1 9 11
M  V30 17 1 11 12
M  V30 18 1 12 13
M  V30 19 2 13 10
M  V30 20 2 12 14
M  V30 21 1 11 15
M  V30 22 1 15 16
M  V30 23 2 16 17
M  V30 24 1 6 18 CFG=2
M  V30 END BOND
M  V30 BEGIN SGROUP
M  V30 1 SUP 1 ATOMS=(1 19) XBONDS=(1 1) LABEL=Me CSTATE=(4 1 -0.387865 -
M  V30 0.728178 0)
M  V30 2 SUP 2 ATOMS=(1 20) XBONDS=(1 2) LABEL=Me CSTATE=(4 2 0.257240 -
M  V30 0.783750 0)
M  V30 3 SUP 3 ATOMS=(1 21) XBONDS=(1 3) LABEL=Me CSTATE=(4 3 0.156407 -
M  V30 -0.810104 0)
M  V30 4 SUP 4 ATOMS=(1 22) XBONDS=(1 4) LABEL=Me CSTATE=(4 4 0.252083 -
M  V30 -0.786042 0)
M  V30 5 DAT 5 FIELDNAME=Text FIELDDISP="   -1.0668    0.3340    DA    ALL  1 -
M  V30       5" FIELDDATA="*"
M  V30 END SGROUP
M  V30 END CTAB
M  END
