# Supplementary material for: Stereo-Differentiating Asymmetric Rh(I)-Catalyzed Pauson–Khand Reaction: A DFT-Informed Approach to Thapsigargin Stereoisomers
Source: J Am Chem Soc. 2024 Dec 20;147(1):498–509. doi: 10.1021/jacs.4c11661 (PMC11726561; doi:10.1021/jacs.4c11661)
Supplement: Supplementary file 3 — ja4c11661_si_003.zip [file ja4c11661_si_003.zip › FIDs for publication-new/18a/structure.mol]

structure.mol
  ChemDraw03192411442D

  0  0  0     0  0              0 V3000
M  V30 BEGIN CTAB
M  V30 COUNTS 21 21 3 0 0
M  V30 BEGIN ATOM
M  V30 1 C 0.012031 -1.484427 0.000000 0
M  V30 2 C -0.812969 -1.489584 0.000000 0
M  V30 3 C -1.637970 -1.494167 0.000000 0
M  V30 4 C 0.419948 -0.767709 0.000000 0
M  V30 5 C 0.003438 -0.055573 0.000000 0
M  V30 6 C -0.821563 -0.060729 0.000000 0
M  V30 7 C -1.238073 0.651407 0.000000 0
M  V30 8 O 0.567188 -2.094585 0.000000 0
M  V30 9 C 1.318855 -1.754272 0.000000 0
M  V30 10 C 1.228334 -0.934428 0.000000 0
M  V30 11 O -0.830156 1.368125 0.000000 0
M  V30 12 C -2.462970 -1.499324 0.000000 0
M  V30 13 C -2.063074 0.646823 0.000000 0
M  V30 14 O 0.411927 0.661146 0.000000 0
M  V30 15 Si 1.234063 0.665730 0.000000 0
M  V30 16 C 1.640834 1.380157 0.000000 0
M  V30 17 C 1.238647 -0.155833 0.000000 0
M  V30 18 C 1.948491 0.258958 0.000000 0
M  V30 19 C 1.225470 2.090001 0.000000 0
M  V30 20 C 2.047605 2.094585 0.000000 0
M  V30 21 C 2.462970 1.385313 0.000000 0
M  V30 END ATOM
M  V30 BEGIN BOND
M  V30 1 1 3 12
M  V30 2 1 7 13
M  V30 3 1 16 19
M  V30 4 1 16 20
M  V30 5 1 16 21
M  V30 6 1 15 16
M  V30 7 1 15 17
M  V30 8 1 15 18
M  V30 9 1 14 15
M  V30 10 1 5 14 CFG=2
M  V30 11 1 1 2
M  V30 12 3 2 3
M  V30 13 2 1 4
M  V30 14 1 4 5
M  V30 15 1 5 6
M  V30 16 1 6 7
M  V30 17 1 1 8
M  V30 18 1 8 9
M  V30 19 2 9 10
M  V30 20 1 10 4
M  V30 21 2 7 11
M  V30 END BOND
M  V30 BEGIN SGROUP
M  V30 1 SUP 1 ATOMS=(1 12) XBONDS=(1 1) LABEL=Me CSTATE=(4 1 0.825000 -
M  V30 0.005157 0)
M  V30 2 SUP 2 ATOMS=(1 13) XBONDS=(1 2) LABEL=Me CSTATE=(4 2 0.825001 -
M  V30 0.004583 0)
M  V30 3 SUP 3 ATOMS=(8 14 15 16 17 18 19 20 21) XBONDS=(1 10) LABEL=OTBS -
M  V30 CSTATE=(4 10 -0.408489 -0.716719 0)
M  V30 END SGROUP
M  V30 END CTAB
M  END
