# Supplementary material for: Stereo-Differentiating Asymmetric Rh(I)-Catalyzed Pauson–Khand Reaction: A DFT-Informed Approach to Thapsigargin Stereoisomers
Source: J Am Chem Soc. 2024 Dec 20;147(1):498–509. doi: 10.1021/jacs.4c11661 (PMC11726561; doi:10.1021/jacs.4c11661)
Supplement: Supplementary file 3 — ja4c11661_si_003.zip [file ja4c11661_si_003.zip › FIDs for publication-new/13f/structure.mol]

structure.mol
  ChemDraw03192413412D

  0  0  0     0  0              0 V3000
M  V30 BEGIN CTAB
M  V30 COUNTS 27 27 4 0 0
M  V30 BEGIN ATOM
M  V30 1 C 0.622474 -1.479272 0.000000 0
M  V30 2 C 1.447475 -1.479272 0.000000 0
M  V30 3 C 1.859975 -0.764844 0.000000 0
M  V30 4 C 1.447475 -0.050417 0.000000 0
M  V30 5 C 0.622474 -0.050417 0.000000 0
M  V30 6 C 0.209974 0.664010 0.000000 0
M  V30 7 C -1.440027 0.664010 0.000000 0
M  V30 8 O -1.852527 1.378438 0.000000 0
M  V30 9 C -2.677527 1.378438 0.000000 0
M  V30 10 O -3.090028 2.092865 0.000000 0
M  V30 11 C -3.090028 0.664010 0.000000 0
M  V30 12 C -0.202526 -1.479272 0.000000 0
M  V30 13 O 1.999193 -2.092865 0.000000 0
M  V30 14 C 2.753152 -1.757136 0.000000 0
M  V30 15 C 2.666642 -0.936719 0.000000 0
M  V30 16 Cl -3.915028 0.664010 0.000000 0
M  V30 17 C -0.615026 0.664010 0.000000 0
M  V30 18 C 0.622474 1.378438 0.000000 0
M  V30 19 C -1.027527 -1.479272 0.000000 0
M  V30 20 O 1.859975 0.664010 0.000000 0
M  V30 21 Si 2.682110 0.664010 0.000000 0
M  V30 22 C 3.092892 1.376147 0.000000 0
M  V30 23 C 2.682110 -0.158125 0.000000 0
M  V30 24 C 3.393673 0.252657 0.000000 0
M  V30 25 C 2.682110 2.087709 0.000000 0
M  V30 26 C 3.504246 2.087709 0.000000 0
M  V30 27 C 3.915028 1.376147 0.000000 0
M  V30 END ATOM
M  V30 BEGIN BOND
M  V30 1 2 6 17
M  V30 2 2 7 17
M  V30 3 1 6 18
M  V30 4 1 12 19
M  V30 5 1 22 25
M  V30 6 1 22 26
M  V30 7 1 22 27
M  V30 8 1 21 22
M  V30 9 1 21 23
M  V30 10 1 21 24
M  V30 11 1 20 21
M  V30 12 1 4 20 CFG=2
M  V30 13 1 1 2
M  V30 14 2 2 3
M  V30 15 1 3 4
M  V30 16 1 4 5
M  V30 17 1 5 6
M  V30 18 1 7 8
M  V30 19 1 8 9
M  V30 20 2 9 10
M  V30 21 1 9 11
M  V30 22 3 1 12
M  V30 23 1 2 13
M  V30 24 1 13 14
M  V30 25 2 14 15
M  V30 26 1 15 3
M  V30 27 1 11 16
M  V30 END BOND
M  V30 BEGIN SGROUP
M  V30 1 SUP 1 ATOMS=(1 17) XBONDS=(2 1 2) LABEL="•" CSTATE=(4 1 0.825000 -
M  V30 0.000000 0) CSTATE=(4 2 -0.825001 0.000000 0)
M  V30 2 SUP 2 ATOMS=(1 18) XBONDS=(1 3) LABEL=Me CSTATE=(4 3 -0.412500 -
M  V30 -0.714427 0)
M  V30 3 SUP 3 ATOMS=(1 19) XBONDS=(1 4) LABEL=Me CSTATE=(4 4 0.825001 -
M  V30 0.000000 0)
M  V30 4 SUP 4 ATOMS=(8 20 21 22 23 24 25 26 27) XBONDS=(1 12) LABEL=OTBS -
M  V30 CSTATE=(4 12 -0.412500 -0.714427 0)
M  V30 END SGROUP
M  V30 END CTAB
M  END
