# Supplementary material for: Stereo-Differentiating Asymmetric Rh(I)-Catalyzed Pauson–Khand Reaction: A DFT-Informed Approach to Thapsigargin Stereoisomers
Source: J Am Chem Soc. 2024 Dec 20;147(1):498–509. doi: 10.1021/jacs.4c11661 (PMC11726561; doi:10.1021/jacs.4c11661)
Supplement: Supplementary file 3 — ja4c11661_si_003.zip [file ja4c11661_si_003.zip › FIDs for publication-new/S8/structure.mol]

structure.mol
  ChemDraw03282410412D

  0  0  0     0  0              0 V3000
M  V30 BEGIN CTAB
M  V30 COUNTS 23 23 3 0 0
M  V30 BEGIN ATOM
M  V30 1 C 0.432839 -1.485001 0.000000 0
M  V30 2 C -0.392161 -1.489584 0.000000 0
M  V30 3 C -1.217161 -1.494740 0.000000 0
M  V30 4 C 0.840756 -0.768282 0.000000 0
M  V30 5 C 0.424245 -0.056146 0.000000 0
M  V30 6 C -0.400755 -0.060729 0.000000 0
M  V30 7 C -0.817265 0.651406 0.000000 0
M  V30 8 C -1.642266 0.646250 0.000000 0
M  V30 9 O 0.988569 -2.094584 0.000000 0
M  V30 10 C 1.740236 -1.754845 0.000000 0
M  V30 11 C 1.649142 -0.935000 0.000000 0
M  V30 12 C -2.058776 1.358386 0.000000 0
M  V30 13 O -2.883777 1.353803 0.000000 0
M  V30 14 C -2.042162 -1.499323 0.000000 0
M  V30 15 C -0.408775 1.368126 0.000000 0
M  V30 16 O 0.832735 0.661146 0.000000 0
M  V30 17 Si 1.654871 0.665729 0.000000 0
M  V30 18 C 2.061642 1.380157 0.000000 0
M  V30 19 C 1.659454 -0.156406 0.000000 0
M  V30 20 C 2.369298 0.258959 0.000000 0
M  V30 21 C 1.646277 2.089428 0.000000 0
M  V30 22 C 2.468412 2.094584 0.000000 0
M  V30 23 C 2.883777 1.384740 0.000000 0
M  V30 END ATOM
M  V30 BEGIN BOND
M  V30 1 1 3 14
M  V30 2 1 7 15
M  V30 3 1 18 21
M  V30 4 1 18 22
M  V30 5 1 18 23
M  V30 6 1 17 18
M  V30 7 1 17 19
M  V30 8 1 17 20
M  V30 9 1 16 17
M  V30 10 1 5 16 CFG=2
M  V30 11 1 1 2
M  V30 12 3 2 3
M  V30 13 2 1 4
M  V30 14 1 4 5
M  V30 15 1 5 6
M  V30 16 1 6 7
M  V30 17 2 7 8
M  V30 18 1 1 9
M  V30 19 1 9 10
M  V30 20 2 10 11
M  V30 21 1 11 4
M  V30 22 1 8 12
M  V30 23 2 12 13
M  V30 END BOND
M  V30 BEGIN SGROUP
M  V30 1 SUP 1 ATOMS=(1 14) XBONDS=(1 1) LABEL=Me CSTATE=(4 1 0.825001 -
M  V30 0.004583 0)
M  V30 2 SUP 2 ATOMS=(1 15) XBONDS=(1 2) LABEL=Me CSTATE=(4 2 -0.408490 -
M  V30 -0.716720 0)
M  V30 3 SUP 3 ATOMS=(8 16 17 18 19 20 21 22 23) XBONDS=(1 10) LABEL=OTBS -
M  V30 CSTATE=(4 10 -0.408490 -0.717291 0)
M  V30 END SGROUP
M  V30 END CTAB
M  END
