# Supplementary material for: Stereo-Differentiating Asymmetric Rh(I)-Catalyzed Pauson–Khand Reaction: A DFT-Informed Approach to Thapsigargin Stereoisomers
Source: J Am Chem Soc. 2024 Dec 20;147(1):498–509. doi: 10.1021/jacs.4c11661 (PMC11726561; doi:10.1021/jacs.4c11661)
Supplement: Supplementary file 3 — ja4c11661_si_003.zip [file ja4c11661_si_003.zip › FIDs for publication-new/13a/structure.mol]

structure.mol
  ChemDraw03192413382D

  0  0  0     0  0              0 V3000
M  V30 BEGIN CTAB
M  V30 COUNTS 26 26 5 0 0
M  V30 BEGIN ATOM
M  V30 1 C 0.209974 -1.479271 0.000000 0
M  V30 2 C 1.034975 -1.479271 0.000000 0
M  V30 3 C 1.447475 -0.764844 0.000000 0
M  V30 4 C 1.034975 -0.050416 0.000000 0
M  V30 5 C 0.209974 -0.050416 0.000000 0
M  V30 6 C -0.202526 0.664010 0.000000 0
M  V30 7 C -1.852527 0.664010 0.000000 0
M  V30 8 O -2.265027 1.378438 0.000000 0
M  V30 9 C -3.090027 1.378438 0.000000 0
M  V30 10 O -3.502527 2.092865 0.000000 0
M  V30 11 C -0.615026 -1.479271 0.000000 0
M  V30 12 O 1.586693 -2.092865 0.000000 0
M  V30 13 C 2.340652 -1.757136 0.000000 0
M  V30 14 C 2.254142 -0.936719 0.000000 0
M  V30 15 C -1.027526 0.664010 0.000000 0
M  V30 16 C 0.209974 1.378438 0.000000 0
M  V30 17 C -3.502527 0.664010 0.000000 0
M  V30 18 C -1.440026 -1.479271 0.000000 0
M  V30 19 O 1.447475 0.664010 0.000000 0
M  V30 20 Si 2.269611 0.664010 0.000000 0
M  V30 21 C 2.680392 1.376147 0.000000 0
M  V30 22 C 2.269611 -0.158125 0.000000 0
M  V30 23 C 2.981746 0.252657 0.000000 0
M  V30 24 C 2.269611 2.087709 0.000000 0
M  V30 25 C 3.091746 2.087709 0.000000 0
M  V30 26 C 3.502527 1.376147 0.000000 0
M  V30 END ATOM
M  V30 BEGIN BOND
M  V30 1 2 6 15
M  V30 2 2 7 15
M  V30 3 1 6 16
M  V30 4 1 9 17
M  V30 5 1 11 18
M  V30 6 1 21 24
M  V30 7 1 21 25
M  V30 8 1 21 26
M  V30 9 1 20 21
M  V30 10 1 20 22
M  V30 11 1 20 23
M  V30 12 1 19 20
M  V30 13 1 4 19 CFG=2
M  V30 14 1 1 2
M  V30 15 2 2 3
M  V30 16 1 3 4
M  V30 17 1 4 5
M  V30 18 1 5 6
M  V30 19 1 7 8
M  V30 20 1 8 9
M  V30 21 2 9 10
M  V30 22 3 1 11
M  V30 23 1 2 12
M  V30 24 1 12 13
M  V30 25 2 13 14
M  V30 26 1 14 3
M  V30 END BOND
M  V30 BEGIN SGROUP
M  V30 1 SUP 1 ATOMS=(1 15) XBONDS=(2 1 2) LABEL="•" CSTATE=(4 1 0.825000 -
M  V30 0.000000 0) CSTATE=(4 2 -0.825001 0.000000 0)
M  V30 2 SUP 2 ATOMS=(1 16) XBONDS=(1 3) LABEL=Me CSTATE=(4 3 -0.412500 -
M  V30 -0.714427 0)
M  V30 3 SUP 3 ATOMS=(1 17) XBONDS=(1 4) LABEL=Me CSTATE=(4 4 0.412500 -
M  V30 0.714427 0)
M  V30 4 SUP 4 ATOMS=(1 18) XBONDS=(1 5) LABEL=Me CSTATE=(4 5 0.825000 -
M  V30 0.000000 0)
M  V30 5 SUP 5 ATOMS=(8 19 20 21 22 23 24 25 26) XBONDS=(1 13) LABEL=OTBS -
M  V30 CSTATE=(4 13 -0.412500 -0.714427 0)
M  V30 END SGROUP
M  V30 END CTAB
M  END
