# Supplementary material for: Stereo-Differentiating Asymmetric Rh(I)-Catalyzed Pauson–Khand Reaction: A DFT-Informed Approach to Thapsigargin Stereoisomers
Source: J Am Chem Soc. 2024 Dec 20;147(1):498–509. doi: 10.1021/jacs.4c11661 (PMC11726561; doi:10.1021/jacs.4c11661)
Supplement: Supplementary file 3 — ja4c11661_si_003.zip [file ja4c11661_si_003.zip › FIDs for publication-new/13a/details.txt]

--------------------------------------------
1H
--------------------------------------------

Spectrometer: Bruker Biospin GmbH 400 MHz

Acquisition software: Bruker Topspin 4.0.5

--------------------------------------------
13C
--------------------------------------------

Spectrometer: Bruker Biospin GmbH 100 MHz

Acquisition software: Bruker Topspin 4.0.5

--------------------------------------------

SMILES: O=C(C)OC=C=C(C)CC(O[Si](C)(C)C(C)(C)C)C1=C(OC=C1)C#CC
