# Supplementary material for: Stereo-Differentiating Asymmetric Rh(I)-Catalyzed Pauson–Khand Reaction: A DFT-Informed Approach to Thapsigargin Stereoisomers
Source: J Am Chem Soc. 2024 Dec 20;147(1):498–509. doi: 10.1021/jacs.4c11661 (PMC11726561; doi:10.1021/jacs.4c11661)
Supplement: Supplementary file 3 — ja4c11661_si_003.zip [file ja4c11661_si_003.zip › FIDs for publication-new/S1/structure.mol]

structure.mol
  ChemDraw03192411362D

 10 10  0  0  0  0  0  0  0  0999 V2000
    0.5881   -0.7677    0.0000 C   0  0  0  0  0  0  0  0  0  0  0  0
    0.9966   -0.0510    0.0000 C   0  0  0  0  0  0  0  0  0  0  0  0
    0.5795    0.6611    0.0000 C   0  0  0  0  0  0  0  0  0  0  0  0
    1.1438   -1.3779    0.0000 O   0  0  0  0  0  0  0  0  0  0  0  0
    1.8955   -1.0376    0.0000 C   0  0  0  0  0  0  0  0  0  0  0  0
    1.8044   -0.2177    0.0000 C   0  0  0  0  0  0  0  0  0  0  0  0
    0.9880    1.3779    0.0000 O   0  0  0  0  0  0  0  0  0  0  0  0
   -0.2455    0.6566    0.0000 C   0  0  0  0  0  0  0  0  0  0  0  0
   -1.0705    0.6514    0.0000 C   0  0  0  0  0  0  0  0  0  0  0  0
   -1.8955    0.6468    0.0000 C   0  0  0  0  0  0  0  0  0  0  0  0
  9 10  1  0        0
  1  2  2  0        0
  2  3  1  0        0
  1  4  1  0        0
  4  5  1  0        0
  5  6  2  0        0
  6  2  1  0        0
  3  7  1  0        0
  3  8  1  0        0
  8  9  3  0        0
M  STY  1   1 SUP
M  SLB  1   1   1
M  SAL   1  1  10
M  SBL   1  1   1
M  SMT   1 Me
M  SBV   1   1    0.8250    0.0046
M  END
