# Supplementary material for: Stereo-Differentiating Asymmetric Rh(I)-Catalyzed Pauson–Khand Reaction: A DFT-Informed Approach to Thapsigargin Stereoisomers
Source: J Am Chem Soc. 2024 Dec 20;147(1):498–509. doi: 10.1021/jacs.4c11661 (PMC11726561; doi:10.1021/jacs.4c11661)
Supplement: Supplementary file 3 — ja4c11661_si_003.zip [file ja4c11661_si_003.zip › FIDs for publication-new/19a/structure.mol]

structure.mol
  ChemDraw03192411492D

  0  0  0     0  0              0 V3000
M  V30 BEGIN CTAB
M  V30 COUNTS 26 26 5 0 0
M  V30 BEGIN ATOM
M  V30 1 C 0.012031 -1.836199 0.000000 0
M  V30 2 C -0.812969 -1.840782 0.000000 0
M  V30 3 C -1.637970 -1.845938 0.000000 0
M  V30 4 C 0.419948 -1.119480 0.000000 0
M  V30 5 C 0.003438 -0.407344 0.000000 0
M  V30 6 C -0.821563 -0.411927 0.000000 0
M  V30 7 C -1.238073 0.300208 0.000000 0
M  V30 8 O 0.567188 -2.445782 0.000000 0
M  V30 9 C 1.318855 -2.106043 0.000000 0
M  V30 10 C 1.228334 -1.286198 0.000000 0
M  V30 11 O -0.830156 1.016928 0.000000 0
M  V30 12 C -1.646563 -0.417083 0.000000 0
M  V30 13 C -2.055053 -1.133803 0.000000 0
M  V30 14 C -1.246667 1.728490 0.000000 0
M  V30 15 O -0.838177 2.445782 0.000000 0
M  V30 16 C -2.462970 -1.850522 0.000000 0
M  V30 17 C -2.063074 0.295052 0.000000 0
M  V30 18 C -2.071667 1.723907 0.000000 0
M  V30 19 O 0.411927 0.309375 0.000000 0
M  V30 20 Si 1.234063 0.314531 0.000000 0
M  V30 21 C 1.640834 1.028958 0.000000 0
M  V30 22 C 1.238647 -0.507604 0.000000 0
M  V30 23 C 1.948491 -0.092240 0.000000 0
M  V30 24 C 1.225470 1.738230 0.000000 0
M  V30 25 C 2.047605 1.742813 0.000000 0
M  V30 26 C 2.462970 1.032969 0.000000 0
M  V30 END ATOM
M  V30 BEGIN BOND
M  V30 1 1 3 16
M  V30 2 1 7 17
M  V30 3 1 14 18
M  V30 4 1 21 24
M  V30 5 1 21 25
M  V30 6 1 21 26
M  V30 7 1 20 21
M  V30 8 1 20 22
M  V30 9 1 20 23
M  V30 10 1 19 20
M  V30 11 1 5 19 CFG=2
M  V30 12 1 1 2
M  V30 13 3 2 3
M  V30 14 2 1 4
M  V30 15 1 4 5
M  V30 16 1 5 6
M  V30 17 1 6 7
M  V30 18 1 1 8
M  V30 19 1 8 9
M  V30 20 2 9 10
M  V30 21 1 10 4
M  V30 22 1 7 11
M  V30 23 1 7 12
M  V30 24 3 12 13
M  V30 25 1 11 14
M  V30 26 2 14 15
M  V30 END BOND
M  V30 BEGIN SGROUP
M  V30 1 SUP 1 ATOMS=(1 16) XBONDS=(1 1) LABEL=Me CSTATE=(4 1 0.825000 -
M  V30 0.004583 0)
M  V30 2 SUP 2 ATOMS=(1 17) XBONDS=(1 2) LABEL=Me CSTATE=(4 2 0.825001 -
M  V30 0.005156 0)
M  V30 3 SUP 3 ATOMS=(1 18) XBONDS=(1 3) LABEL=Me CSTATE=(4 3 0.825000 -
M  V30 0.004583 0)
M  V30 4 SUP 4 ATOMS=(8 19 20 21 22 23 24 25 26) XBONDS=(1 11) LABEL=OTBS -
M  V30 CSTATE=(4 11 -0.408489 -0.716719 0)
M  V30 5 DAT 5 FIELDNAME=Text FIELDDISP="   -1.1367   -0.0539    DA    ALL  1 -
M  V30       5" FIELDDATA="*"
M  V30 END SGROUP
M  V30 END CTAB
M  END
