# Supplementary material for: Stereo-Differentiating Asymmetric Rh(I)-Catalyzed Pauson–Khand Reaction: A DFT-Informed Approach to Thapsigargin Stereoisomers
Source: J Am Chem Soc. 2024 Dec 20;147(1):498–509. doi: 10.1021/jacs.4c11661 (PMC11726561; doi:10.1021/jacs.4c11661)
Supplement: Supplementary file 3 — ja4c11661_si_003.zip [file ja4c11661_si_003.zip › FIDs for publication-new/19f/structure.mol]

structure.mol
  ChemDraw03192413372D

  0  0  0     0  0              0 V3000
M  V30 BEGIN CTAB
M  V30 COUNTS 27 27 4 0 0
M  V30 BEGIN ATOM
M  V30 1 C 0.024635 -1.836199 0.000000 0
M  V30 2 C -0.800365 -1.840782 0.000000 0
M  V30 3 C -1.625365 -1.845938 0.000000 0
M  V30 4 C 0.432552 -1.119480 0.000000 0
M  V30 5 C 0.016042 -0.407344 0.000000 0
M  V30 6 C -0.808959 -0.411927 0.000000 0
M  V30 7 C -1.225469 0.300208 0.000000 0
M  V30 8 O 0.579792 -2.445782 0.000000 0
M  V30 9 C 1.331459 -2.106043 0.000000 0
M  V30 10 C 1.240938 -1.286198 0.000000 0
M  V30 11 O -0.817552 1.016928 0.000000 0
M  V30 12 C -1.633959 -0.417083 0.000000 0
M  V30 13 C -2.042449 -1.133803 0.000000 0
M  V30 14 C -1.234063 1.728490 0.000000 0
M  V30 15 O -0.825573 2.445782 0.000000 0
M  V30 16 C -2.059063 1.723907 0.000000 0
M  V30 17 Cl -2.475574 2.436042 0.000000 0
M  V30 18 C -2.450365 -1.850522 0.000000 0
M  V30 19 C -2.050470 0.295052 0.000000 0
M  V30 20 O 0.424531 0.309375 0.000000 0
M  V30 21 Si 1.246667 0.314531 0.000000 0
M  V30 22 C 1.653439 1.028958 0.000000 0
M  V30 23 C 1.251251 -0.507604 0.000000 0
M  V30 24 C 1.961095 -0.092240 0.000000 0
M  V30 25 C 1.238074 1.738230 0.000000 0
M  V30 26 C 2.060209 1.742813 0.000000 0
M  V30 27 C 2.475574 1.032969 0.000000 0
M  V30 END ATOM
M  V30 BEGIN BOND
M  V30 1 1 3 18
M  V30 2 1 7 19
M  V30 3 1 22 25
M  V30 4 1 22 26
M  V30 5 1 22 27
M  V30 6 1 21 22
M  V30 7 1 21 23
M  V30 8 1 21 24
M  V30 9 1 20 21
M  V30 10 1 5 20 CFG=2
M  V30 11 1 1 2
M  V30 12 3 2 3
M  V30 13 2 1 4
M  V30 14 1 4 5
M  V30 15 1 5 6
M  V30 16 1 6 7
M  V30 17 1 1 8
M  V30 18 1 8 9
M  V30 19 2 9 10
M  V30 20 1 10 4
M  V30 21 1 7 11
M  V30 22 1 7 12
M  V30 23 3 12 13
M  V30 24 1 11 14
M  V30 25 2 14 15
M  V30 26 1 14 16
M  V30 27 1 16 17
M  V30 END BOND
M  V30 BEGIN SGROUP
M  V30 1 SUP 1 ATOMS=(1 18) XBONDS=(1 1) LABEL=Me CSTATE=(4 1 0.825000 -
M  V30 0.004583 0)
M  V30 2 SUP 2 ATOMS=(1 19) XBONDS=(1 2) LABEL=Me CSTATE=(4 2 0.825001 -
M  V30 0.005156 0)
M  V30 3 SUP 3 ATOMS=(8 20 21 22 23 24 25 26 27) XBONDS=(1 10) LABEL=OTBS -
M  V30 CSTATE=(4 10 -0.408489 -0.716719 0)
M  V30 4 DAT 4 FIELDNAME=Text FIELDDISP="   -1.0851   -0.0670    DA    ALL  1 -
M  V30       5" FIELDDATA="*"
M  V30 END SGROUP
M  V30 END CTAB
M  END
