# Supplementary material for: Stereo-Differentiating Asymmetric Rh(I)-Catalyzed Pauson–Khand Reaction: A DFT-Informed Approach to Thapsigargin Stereoisomers
Source: J Am Chem Soc. 2024 Dec 20;147(1):498–509. doi: 10.1021/jacs.4c11661 (PMC11726561; doi:10.1021/jacs.4c11661)
Supplement: Supplementary file 3 — ja4c11661_si_003.zip [file ja4c11661_si_003.zip › FIDs for publication-new/18d/structure.mol]

structure.mol
  ChemDraw03192411472D

  0  0  0     0  0              0 V3000
M  V30 BEGIN CTAB
M  V30 COUNTS 15 15 3 0 0
M  V30 BEGIN ATOM
M  V30 1 C 0.583802 -1.121771 0.000000 0
M  V30 2 C -0.241198 -1.126355 0.000000 0
M  V30 3 C -1.066198 -1.131511 0.000000 0
M  V30 4 C 0.992292 -0.405053 0.000000 0
M  V30 5 C 0.575781 0.307083 0.000000 0
M  V30 6 C -0.249219 0.302500 0.000000 0
M  V30 7 C -0.666302 1.014635 0.000000 0
M  V30 8 O 1.139532 -1.731355 0.000000 0
M  V30 9 C 1.891199 -1.391616 0.000000 0
M  V30 10 C 1.800105 -0.571772 0.000000 0
M  V30 11 O -0.257812 1.731355 0.000000 0
M  V30 12 O 0.983699 1.024375 0.000000 0
M  V30 13 C -1.891199 -1.136094 0.000000 0
M  V30 14 C -1.491303 1.009479 0.000000 0
M  V30 15 C 1.808699 1.028958 0.000000 0
M  V30 END ATOM
M  V30 BEGIN BOND
M  V30 1 1 3 13
M  V30 2 1 7 14
M  V30 3 1 12 15
M  V30 4 1 1 2
M  V30 5 3 2 3
M  V30 6 2 1 4
M  V30 7 1 4 5
M  V30 8 1 5 6
M  V30 9 1 6 7
M  V30 10 1 1 8
M  V30 11 1 8 9
M  V30 12 2 9 10
M  V30 13 1 10 4
M  V30 14 2 7 11
M  V30 15 1 5 12 CFG=2
M  V30 END BOND
M  V30 BEGIN SGROUP
M  V30 1 SUP 1 ATOMS=(1 13) XBONDS=(1 1) LABEL=Me CSTATE=(4 1 0.825001 -
M  V30 0.004583 0)
M  V30 2 SUP 2 ATOMS=(1 14) XBONDS=(1 2) LABEL=Me CSTATE=(4 2 0.825001 -
M  V30 0.005156 0)
M  V30 3 SUP 3 ATOMS=(1 15) XBONDS=(1 3) LABEL=Me CSTATE=(4 3 -0.825000 -
M  V30 -0.004583 0)
M  V30 END SGROUP
M  V30 END CTAB
M  END
