# Supplementary material for: Stereo-Differentiating Asymmetric Rh(I)-Catalyzed Pauson–Khand Reaction: A DFT-Informed Approach to Thapsigargin Stereoisomers
Source: J Am Chem Soc. 2024 Dec 20;147(1):498–509. doi: 10.1021/jacs.4c11661 (PMC11726561; doi:10.1021/jacs.4c11661)
Supplement: Supplementary file 3 — ja4c11661_si_003.zip [file ja4c11661_si_003.zip › FIDs for publication-new/S13/structure.mol]

structure.mol
  ChemDraw03282410422D

  0  0  0     0  0              0 V3000
M  V30 BEGIN CTAB
M  V30 COUNTS 23 24 2 0 1
M  V30 BEGIN ATOM
M  V30 1 C -0.198516 -2.203725 0.000000 0
M  V30 2 C -1.023516 -2.208309 0.000000 0
M  V30 3 C -1.848516 -2.213465 0.000000 0
M  V30 4 C 0.209401 -1.487006 0.000000 0
M  V30 5 C -0.207109 -0.774870 0.000000 0
M  V30 6 C -1.032109 -0.779454 0.000000 0
M  V30 7 C -1.448620 -0.067317 0.000000 0
M  V30 8 O 0.356641 -2.813309 0.000000 0
M  V30 9 C 1.108308 -2.473568 0.000000 0
M  V30 10 C 1.017214 -1.653725 0.000000 0
M  V30 11 O -1.040704 0.649401 0.000000 0
M  V30 12 O 0.201381 -0.058151 0.000000 0
M  V30 13 C 1.026381 -0.052995 0.000000 0
M  V30 14 O 1.442892 -0.765131 0.000000 0
M  V30 15 C 1.434297 0.663724 0.000000 0
M  V30 16 C 2.259298 0.671172 0.000000 0
M  V30 17 C 2.665496 1.389037 0.000000 0
M  V30 18 C 2.259298 2.100027 0.000000 0
M  V30 19 C 1.434297 2.100027 0.000000 0
M  V30 20 C 1.028099 1.389037 0.000000 0
M  V30 21 Br 2.673517 2.813309 0.000000 0
M  V30 22 C -2.673517 -2.218048 0.000000 0
M  V30 23 C -2.273621 -0.072474 0.000000 0
M  V30 END ATOM
M  V30 BEGIN BOND
M  V30 1 1 3 22
M  V30 2 1 7 23
M  V30 3 1 1 2
M  V30 4 3 2 3
M  V30 5 2 1 4
M  V30 6 1 4 5
M  V30 7 1 5 6
M  V30 8 1 6 7
M  V30 9 1 1 8
M  V30 10 1 8 9
M  V30 11 2 9 10
M  V30 12 1 10 4
M  V30 13 2 7 11
M  V30 14 1 5 12 CFG=3
M  V30 15 1 12 13
M  V30 16 2 13 14
M  V30 17 1 13 15
M  V30 18 2 15 16
M  V30 19 1 16 17
M  V30 20 2 17 18
M  V30 21 1 18 19
M  V30 22 2 19 20
M  V30 23 1 20 15
M  V30 24 1 18 21
M  V30 END BOND
M  V30 BEGIN SGROUP
M  V30 1 SUP 1 ATOMS=(1 22) XBONDS=(1 1) LABEL=Me CSTATE=(4 1 0.825001 -
M  V30 0.004583 0)
M  V30 2 SUP 2 ATOMS=(1 23) XBONDS=(1 2) LABEL=Me CSTATE=(4 2 0.825001 -
M  V30 0.005156 0)
M  V30 END SGROUP
M  V30 END CTAB
M  END
