# Supplementary material for: Stereo-Differentiating Asymmetric Rh(I)-Catalyzed Pauson–Khand Reaction: A DFT-Informed Approach to Thapsigargin Stereoisomers
Source: J Am Chem Soc. 2024 Dec 20;147(1):498–509. doi: 10.1021/jacs.4c11661 (PMC11726561; doi:10.1021/jacs.4c11661)
Supplement: Supplementary file 3 — ja4c11661_si_003.zip [file ja4c11661_si_003.zip › FIDs for publication-new/14f/structure.mol]

structure.mol
  ChemDraw03282410352D

  0  0  0     0  0              0 V3000
M  V30 BEGIN CTAB
M  V30 COUNTS 29 31 3 0 1
M  V30 BEGIN ATOM
M  V30 1 C 0.358646 -2.348959 0.000000 0
M  V30 2 C 0.921824 -1.746251 0.000000 0
M  V30 3 C 0.523073 -1.023803 0.000000 0
M  V30 4 C -0.287031 -1.180209 0.000000 0
M  V30 5 O -0.389011 -1.998907 0.000000 0
M  V30 6 C 0.906355 -0.293334 0.000000 0
M  V30 7 C 0.573490 0.461771 0.000000 0
M  V30 8 C -0.224010 0.672604 0.000000 0
M  V30 9 C -0.886302 0.180468 0.000000 0
M  V30 10 C -0.888594 -0.617032 0.000000 0
M  V30 11 C -1.643698 0.429114 0.000000 0
M  V30 12 C -2.114636 -0.214271 0.000000 0
M  V30 13 C -1.648282 -0.861094 0.000000 0
M  V30 14 O -2.939637 -0.211406 0.000000 0
M  V30 15 O -1.895782 1.214584 0.000000 0
M  V30 16 C -2.702449 1.388750 0.000000 0
M  V30 17 C -2.954532 2.174792 0.000000 0
M  V30 18 O -3.256460 0.778021 0.000000 0
M  V30 19 Cl -3.760627 2.348959 0.000000 0
M  V30 20 C -1.905522 -1.644845 0.000000 0
M  V30 21 C -0.380417 1.482708 0.000000 0
M  V30 22 O 1.730782 -0.321406 0.000000 0
M  V30 23 Si 2.117501 -1.047292 0.000000 0
M  V30 24 C 2.939063 -1.075365 0.000000 0
M  V30 25 C 1.391615 -1.434011 0.000000 0
M  V30 26 C 2.089428 -1.868856 0.000000 0
M  V30 27 C 3.373908 -0.377552 0.000000 0
M  V30 28 C 3.760627 -1.103439 0.000000 0
M  V30 29 C 3.325782 -1.800678 0.000000 0
M  V30 END ATOM
M  V30 BEGIN BOND
M  V30 1 1 13 20
M  V30 2 1 8 21
M  V30 3 1 24 27
M  V30 4 1 24 28
M  V30 5 1 24 29
M  V30 6 1 23 24
M  V30 7 1 23 25
M  V30 8 1 23 26
M  V30 9 1 22 23
M  V30 10 1 6 22 CFG=2
M  V30 11 2 1 2
M  V30 12 1 2 3
M  V30 13 2 3 4
M  V30 14 1 4 5
M  V30 15 1 5 1
M  V30 16 1 3 6
M  V30 17 1 6 7
M  V30 18 1 7 8
M  V30 19 2 8 9
M  V30 20 1 9 10
M  V30 21 1 10 4
M  V30 22 1 9 11
M  V30 23 1 11 12
M  V30 24 1 12 13
M  V30 25 2 13 10
M  V30 26 2 12 14
M  V30 27 1 11 15 CFG=3
M  V30 28 1 15 16
M  V30 29 1 16 17
M  V30 30 2 16 18
M  V30 31 1 17 19
M  V30 END BOND
M  V30 BEGIN SGROUP
M  V30 1 SUP 1 ATOMS=(1 20) XBONDS=(1 1) LABEL=Me CSTATE=(4 1 0.257240 -
M  V30 0.783751 0)
M  V30 2 SUP 2 ATOMS=(1 21) XBONDS=(1 2) LABEL=Me CSTATE=(4 2 0.156407 -
M  V30 -0.810104 0)
M  V30 3 SUP 3 ATOMS=(8 22 23 24 25 26 27 28 29) XBONDS=(1 10) LABEL=OTBS -
M  V30 CSTATE=(4 10 -0.824427 0.028072 0)
M  V30 END SGROUP
M  V30 END CTAB
M  END
