# Supplementary material for: Stereo-Differentiating Asymmetric Rh(I)-Catalyzed Pauson–Khand Reaction: A DFT-Informed Approach to Thapsigargin Stereoisomers
Source: J Am Chem Soc. 2024 Dec 20;147(1):498–509. doi: 10.1021/jacs.4c11661 (PMC11726561; doi:10.1021/jacs.4c11661)
Supplement: Supplementary file 3 — ja4c11661_si_003.zip [file ja4c11661_si_003.zip › FIDs for publication-new/18e/structure.mol]

structure.mol
  ChemDraw08212414262D

  0  0  0     0  0              0 V3000
M  V30 BEGIN CTAB
M  V30 COUNTS 23 24 3 0 0
M  V30 BEGIN ATOM
M  V30 1 C -0.805235 -2.202865 0.000000 0
M  V30 2 C -1.630235 -2.207449 0.000000 0
M  V30 3 C -2.455236 -2.212605 0.000000 0
M  V30 4 C -0.396745 -1.486147 0.000000 0
M  V30 5 C -0.813256 -0.774010 0.000000 0
M  V30 6 C -1.638256 -0.778594 0.000000 0
M  V30 7 C -2.055339 -0.066459 0.000000 0
M  V30 8 O -0.249506 -2.812449 0.000000 0
M  V30 9 C 0.502162 -2.472710 0.000000 0
M  V30 10 C 0.411068 -1.652866 0.000000 0
M  V30 11 O -1.646850 0.650261 0.000000 0
M  V30 12 C -3.280236 -2.217188 0.000000 0
M  V30 13 C -2.880340 -0.071615 0.000000 0
M  V30 14 O -0.405339 -0.056719 0.000000 0
M  V30 15 C 3.280236 2.103178 0.000000 0
M  V30 16 C 2.864871 2.812449 0.000000 0
M  V30 17 C 2.042736 2.807293 0.000000 0
M  V30 18 C 1.636537 2.092865 0.000000 0
M  V30 19 C 2.051902 1.383594 0.000000 0
M  V30 20 C 2.874038 1.388751 0.000000 0
M  V30 21 C 1.645704 0.668594 0.000000 0
M  V30 22 O 0.823568 0.663438 0.000000 0
M  V30 23 C 0.416797 -0.050990 0.000000 0
M  V30 END ATOM
M  V30 BEGIN BOND
M  V30 1 1 3 12
M  V30 2 1 7 13
M  V30 3 1 22 23
M  V30 4 1 21 22
M  V30 5 2 19 20
M  V30 6 1 19 21
M  V30 7 1 18 19
M  V30 8 2 17 18
M  V30 9 1 16 17
M  V30 10 2 15 16
M  V30 11 1 15 20
M  V30 12 1 14 23
M  V30 13 1 5 14 CFG=2
M  V30 14 1 1 2
M  V30 15 3 2 3
M  V30 16 2 1 4
M  V30 17 1 4 5
M  V30 18 1 5 6
M  V30 19 1 6 7
M  V30 20 1 1 8
M  V30 21 1 8 9
M  V30 22 2 9 10
M  V30 23 1 10 4
M  V30 24 2 7 11
M  V30 END BOND
M  V30 BEGIN SGROUP
M  V30 1 SUP 1 ATOMS=(1 12) XBONDS=(1 1) LABEL=Me CSTATE=(4 1 0.825000 -
M  V30 0.004583 0)
M  V30 2 SUP 2 ATOMS=(1 13) XBONDS=(1 2) LABEL=Me CSTATE=(4 2 0.825001 -
M  V30 0.005156 0)
M  V30 3 SUP 3 ATOMS=(10 14 15 16 17 18 19 20 21 22 23) XBONDS=(1 13) -
M  V30 LABEL=OBOM CSTATE=(4 13 -0.407917 -0.717291 0)
M  V30 END SGROUP
M  V30 END CTAB
M  END
