# Supplementary material for: Stereo-Differentiating Asymmetric Rh(I)-Catalyzed Pauson–Khand Reaction: A DFT-Informed Approach to Thapsigargin Stereoisomers
Source: J Am Chem Soc. 2024 Dec 20;147(1):498–509. doi: 10.1021/jacs.4c11661 (PMC11726561; doi:10.1021/jacs.4c11661)
Supplement: Supplementary file 3 — ja4c11661_si_003.zip [file ja4c11661_si_003.zip › FIDs for publication-new/18b/structure.mol]

structure.mol
  ChemDraw03192411452D

  0  0  0     0  0              0 V3000
M  V30 BEGIN CTAB
M  V30 COUNTS 31 33 3 0 0
M  V30 BEGIN ATOM
M  V30 1 C -0.195651 -2.003777 0.000000 0
M  V30 2 C -1.020652 -2.008360 0.000000 0
M  V30 3 C -1.845652 -2.013516 0.000000 0
M  V30 4 C 0.212838 -1.287058 0.000000 0
M  V30 5 C -0.204245 -0.574922 0.000000 0
M  V30 6 C -1.029245 -0.579505 0.000000 0
M  V30 7 C -1.445756 0.132630 0.000000 0
M  V30 8 O 0.360078 -2.613360 0.000000 0
M  V30 9 C 1.111745 -2.273621 0.000000 0
M  V30 10 C 1.020651 -1.453777 0.000000 0
M  V30 11 O -1.037266 0.849350 0.000000 0
M  V30 12 C -2.670652 -2.018100 0.000000 0
M  V30 13 C -2.270756 0.127474 0.000000 0
M  V30 14 O 0.204245 0.142369 0.000000 0
M  V30 15 C 1.021797 0.969089 0.000000 0
M  V30 16 Si 1.026381 0.146953 0.000000 0
M  V30 17 C 1.030963 -0.675182 0.000000 0
M  V30 18 C 1.731068 1.384454 0.000000 0
M  V30 19 C 1.726485 2.206589 0.000000 0
M  V30 20 C 1.012058 2.613360 0.000000 0
M  V30 21 C 0.302214 2.197996 0.000000 0
M  V30 22 C 0.307370 1.375859 0.000000 0
M  V30 23 C 0.321693 -1.090547 0.000000 0
M  V30 24 C 0.326276 -1.912683 0.000000 0
M  V30 25 C 1.040704 -2.319455 0.000000 0
M  V30 26 C 1.750548 -1.904090 0.000000 0
M  V30 27 C 1.745391 -1.081954 0.000000 0
M  V30 28 C 1.848516 0.151536 0.000000 0
M  V30 29 C 2.670652 0.156692 0.000000 0
M  V30 30 C 2.263881 -0.557735 0.000000 0
M  V30 31 C 2.255287 0.865964 0.000000 0
M  V30 END ATOM
M  V30 BEGIN BOND
M  V30 1 1 3 12
M  V30 2 1 7 13
M  V30 3 1 28 29
M  V30 4 1 28 30
M  V30 5 1 28 31
M  V30 6 2 26 27
M  V30 7 1 25 26
M  V30 8 2 24 25
M  V30 9 1 23 24
M  V30 10 2 21 22
M  V30 11 1 20 21
M  V30 12 2 19 20
M  V30 13 1 18 19
M  V30 14 2 17 23
M  V30 15 1 17 27
M  V30 16 1 16 17
M  V30 17 1 16 28
M  V30 18 1 15 16
M  V30 19 2 15 18
M  V30 20 1 15 22
M  V30 21 1 14 16
M  V30 22 1 5 14 CFG=2
M  V30 23 1 1 2
M  V30 24 3 2 3
M  V30 25 2 1 4
M  V30 26 1 4 5
M  V30 27 1 5 6
M  V30 28 1 6 7
M  V30 29 1 1 8
M  V30 30 1 8 9
M  V30 31 2 9 10
M  V30 32 1 10 4
M  V30 33 2 7 11
M  V30 END BOND
M  V30 BEGIN SGROUP
M  V30 1 SUP 1 ATOMS=(1 12) XBONDS=(1 1) LABEL=Me CSTATE=(4 1 0.825000 -
M  V30 0.004583 0)
M  V30 2 SUP 2 ATOMS=(1 13) XBONDS=(1 2) LABEL=Me CSTATE=(4 2 0.825000 -
M  V30 0.005156 0)
M  V30 3 SUP 3 ATOMS=(18 14 15 16 17 18 19 20 21 22 23 24 25 26 27 28 29 30 -
M  V30 31) XBONDS=(1 22) LABEL=OTBDPS CSTATE=(4 22 -0.408490 -0.717291 0)
M  V30 END SGROUP
M  V30 END CTAB
M  END
