# Supplementary material for: Stereo-Differentiating Asymmetric Rh(I)-Catalyzed Pauson–Khand Reaction: A DFT-Informed Approach to Thapsigargin Stereoisomers
Source: J Am Chem Soc. 2024 Dec 20;147(1):498–509. doi: 10.1021/jacs.4c11661 (PMC11726561; doi:10.1021/jacs.4c11661)
Supplement: Supplementary file 3 — ja4c11661_si_003.zip [file ja4c11661_si_003.zip › FIDs for publication-new/19e/13C/shimvalues]

# Fri May 03 23:54:21 2024
#$$PROBEIDENTIFIER=Z113652_0064
#$$PROBENAME=PA BBO 500S2 BBF-H-D-05 Z PLUS SP
#$$SHIMID=292722
#
# Active Shim Gradients
#
Z           		8203            
Z2          		6871            
Z3          		34              
Z4          		-4193           
Z5          		-1033           
Z6          		2652            
Z7          		11570           
Z8          		8063            
X           		-850            
XZ          		-2059           
XZ2         		-6584           
XZ3         		298             
XZ4         		-1213           
XZ5         		4891            
Y           		-4429           
YZ          		-4889           
YZ2         		8777            
YZ3         		-858            
YZ4         		2141            
YZ5         		-10333          
XY          		-915            
XYZ         		4603            
XYZ2        		-1115           
XYZ3        		-1673           
XYZ4        		-1681           
XYZ5        		0               
(X2-Y2)     		-5922           
(X2-Y2)Z    		2882            
(X2-Y2)Z2   		304             
(X2-Y2)Z3   		-588            
(X2-Y2)Z4   		3669            
(X2-Y2)Z5   		0               
X3          		7264            
X3Z         		5427            
Y3          		-556            
Y3Z         		2898            
#
# Lock Parameter
#
FIELD		-6494.251
LOCKPHASE		273.303 
LOCKPOWER		-30.000 
LOCKGAIN		127.305 
LOCKDC		-75.000 
LOCKSHIFT		7.240   
LOOPGAIN		-12.000 
LOOPTIME		0.400   
LOOPFILTER		100.000 
#
IEEE64_VERSION_CODE 1
#
# Shim currents 
#
SHIM_SETTING [1 ]  5564.32655208   
SHIM_SETTING [2 ]  1657.85010701   
SHIM_SETTING [3 ]  -7122.11723150  
SHIM_SETTING [4 ]  8599.92196381   
SHIM_SETTING [5 ]  -6701.30823453  
SHIM_SETTING [6 ]  -2325.60557863  
SHIM_SETTING [7 ]  19281.39931768  
SHIM_SETTING [8 ]  -2080.93960435  
SHIM_SETTING [9 ]  4775.57134568   
SHIM_SETTING [10]  851.07520202    
SHIM_SETTING [11]  2600.00000000   
SHIM_SETTING [12]  -3453.41600000  
SHIM_SETTING [13]  2341.81400000   
SHIM_SETTING [14]  890.55800000    
SHIM_SETTING [15]  -8181.20723853  
SHIM_SETTING [16]  -7997.25823853  
SHIM_SETTING [17]  4423.14963677   
SHIM_SETTING [18]  4806.73036323   
SHIM_SETTING [19]  5402.07065600   
SHIM_SETTING [20]  -4070.94146776  
SHIM_SETTING [21]  622.57500000    
SHIM_SETTING [22]  -4271.50800000  
SHIM_SETTING [23]  -7410.56700000  
SHIM_SETTING [24]  -12216.90900000 
SHIM_SETTING [25]  301.14300000    
SHIM_SETTING [26]  189.63600000    
SHIM_SETTING [27]  6155.04700000   
SHIM_SETTING [28]  -3172.48958714  
SHIM_SETTING [29]  -1923.02400000  
SHIM_SETTING [30]  -633.60000000   
SHIM_SETTING [31]  -16029.22713113 
SHIM_SETTING [32]  15331.49541286  
SHIM_SETTING [33]  879.69600000    
SHIM_SETTING [34]  -5854.38200000  
SHIM_SETTING [35]  5885.89400000   
SHIM_SETTING [36]  -2719.97700000  
SHIM_SETTING [37]  8690.48371707   
SHIM_SETTING [38]  -14921.55529587 
SHIM_SETTING [39]  -8445.00486887  
SHIM_SETTING [40]  2600.00000000   
