# Supplementary material for: Stereo-Differentiating Asymmetric Rh(I)-Catalyzed Pauson–Khand Reaction: A DFT-Informed Approach to Thapsigargin Stereoisomers
Source: J Am Chem Soc. 2024 Dec 20;147(1):498–509. doi: 10.1021/jacs.4c11661 (PMC11726561; doi:10.1021/jacs.4c11661)
Supplement: Supplementary file 3 — ja4c11661_si_003.zip [file ja4c11661_si_003.zip › FIDs for publication-new/19e/1H/audita.txt]

##TITLE= Audit trail, TopSpin 3.6.2
##JCAMPDX= 5.01
##ORIGIN= Bruker BioSpin GmbH
##OWNER= nmr
$$ E:/2024/data/Brummond/nmr/FH-04-30-A/10/audita.txt
##AUDIT TRAIL=  $$ (NUMBER, WHEN, WHO, WHERE, PROCESS, VERSION, WHAT)
(   1,<2024-05-03 14:19:22.665 -0400>,<nmr>,<NMR500>,<go4>,<TopSpin 3.6.2>,
      <created by zg
	started at 2024-05-03 14:14:44.337 -0400,
	POWCHK enabled, PULCHK disabled,
       configuration hash MD5:
       12 9C 96 25 FC 76 EF 0E EF 2F 57 B1 72 63 FC D3
       data hash MD5: 64K
       5A 64 94 AD EF 48 6B FF BC 99 A7 DB 77 3F 07 9F>)
(   2,<2024-05-03 14:19:22.931 -0400>,<nmr>,<NMR500>,<audit>,<TopSpin 3.6.2>,
      <user comment:
       ICON-NMR User ID: Brummond
       data hash MD5: 64K
       5A 64 94 AD EF 48 6B FF BC 99 A7 DB 77 3F 07 9F>)
##END=

$$ hash MD5
$$ EF F2 0D 0C 84 AE 75 12 6D A4 72 DF D3 25 6F 37
