# Supplementary material for: Stereo-Differentiating Asymmetric Rh(I)-Catalyzed Pauson–Khand Reaction: A DFT-Informed Approach to Thapsigargin Stereoisomers
Source: J Am Chem Soc. 2024 Dec 20;147(1):498–509. doi: 10.1021/jacs.4c11661 (PMC11726561; doi:10.1021/jacs.4c11661)
Supplement: Supplementary file 3 — ja4c11661_si_003.zip [file ja4c11661_si_003.zip › FIDs for publication-new/19b/13C/audita.txt]

##TITLE= Audit trail, TopSpin 3.6.5
##JCAMPDX= 5.01
##ORIGIN= Bruker BioSpin GmbH
##OWNER= nmr
$$ G:/2023/data/Brummond/nmr/FH-03-181-AA/11/audita.txt
##AUDIT TRAIL=  $$ (NUMBER, WHEN, WHO, WHERE, PROCESS, VERSION, WHAT)
(   1,<2023-06-09 01:36:31.769 -0400>,<nmr>,<DESKTOP-H5K5808>,<go4>,<TopSpin 3.6.5>,
      <created by zg on data set with UUID '36f6559c-0677-11ee-b932-0024818f58af'
       started at 2023-06-08 23:39:19.039 -0400,
       POWCHK enabled, PULCHK disabled,
       completed at 2023-06-09 01:36:31.738 -0400

       configuration hash MD5:
       CA 00 53 6F 45 96 0E 1A 73 C4 2C 47 92 CE E4 5C
       data hash MD5: 64K
       C5 72 61 CF 74 94 3A 31 AE AC 10 01 30 37 9C 98>)
(   2,<2023-06-09 01:36:32.347 -0400>,<nmr>,<DESKTOP-H5K5808>,<audit>,<TopSpin 3.6.5>,
      <user comment:
       ICON-NMR User ID: Brummond
       data hash MD5: 64K
       C5 72 61 CF 74 94 3A 31 AE AC 10 01 30 37 9C 98>)
##END=

$$ hash MD5
$$ 71 5F 65 8A 00 CE A1 94 4F 90 E4 01 55 9C 31 31
