# Supplementary material for: Stereo-Differentiating Asymmetric Rh(I)-Catalyzed Pauson–Khand Reaction: A DFT-Informed Approach to Thapsigargin Stereoisomers
Source: J Am Chem Soc. 2024 Dec 20;147(1):498–509. doi: 10.1021/jacs.4c11661 (PMC11726561; doi:10.1021/jacs.4c11661)
Supplement: Supplementary file 3 — ja4c11661_si_003.zip [file ja4c11661_si_003.zip › FIDs for publication-new/19b/13C/shimvalues]

# Fri Jun 09 01:36:31 2023
#$$PROBEIDENTIFIER=Z108618_0820
#$$PROBENAME=PA BBO 400S1 BBF-H-D-05 Z
#$$SHIMID=313232
#
# Active Shim Gradients
#
Z           		4               
Z2          		7198            
Z3          		-524            
Z4          		-6265           
Z5          		-2775           
Z6          		16142           
X           		2987            
XZ          		-28521          
XZ2         		24371           
XZ3         		596             
Y           		-2743           
YZ          		-2453           
YZ2         		16370           
YZ3         		-1240           
XY          		-12614          
XYZ         		-4559           
(X2-Y2)     		-37520          
(X2-Y2)Z    		4972            
X3          		-1332           
Y3          		-934            
#
# Lock Parameter
#
FIELD		-665.343
LOCKPHASE		356.442 
LOCKPOWER		-30.000 
LOCKGAIN		131.375 
LOCKDC		-75.000 
LOCKSHIFT		7.240   
LOOPGAIN		-12.000 
LOOPTIME		0.400   
LOOPFILTER		100.000 
#
IEEE64_VERSION_CODE 1
#
# Shim currents 
#
SHIM_SETTING [1 ]  1.92685351      
SHIM_SETTING [2 ]  3562.91696494   
SHIM_SETTING [3 ]  -275.72813399   
SHIM_SETTING [4 ]  -3295.26655168  
SHIM_SETTING [5 ]  -1459.45759703  
SHIM_SETTING [6 ]  1571.01018360   
SHIM_SETTING [7 ]  -15001.92067006 
SHIM_SETTING [8 ]  12819.40692774  
SHIM_SETTING [9 ]  -19735.61579153 
SHIM_SETTING [10]  -6635.05246266  
SHIM_SETTING [11]  -1442.75785403  
SHIM_SETTING [12]  -1290.08160744  
SHIM_SETTING [13]  8610.35886520   
SHIM_SETTING [14]  -652.08279666   
SHIM_SETTING [15]  8490.76003015   
SHIM_SETTING [16]  2615.03911725   
SHIM_SETTING [17]  313.59248216    
SHIM_SETTING [18]  -2397.96772664  
SHIM_SETTING [19]  -700.77188852   
SHIM_SETTING [20]  -491.14246366   
