# Supplementary material for: Stereo-Differentiating Asymmetric Rh(I)-Catalyzed Pauson–Khand Reaction: A DFT-Informed Approach to Thapsigargin Stereoisomers
Source: J Am Chem Soc. 2024 Dec 20;147(1):498–509. doi: 10.1021/jacs.4c11661 (PMC11726561; doi:10.1021/jacs.4c11661)
Supplement: Supplementary file 3 — ja4c11661_si_003.zip [file ja4c11661_si_003.zip › FIDs for publication-new/19b/13C/scon2]

##TITLE= Parameter file, TopSpin 3.6.5
##JCAMPDX= 5.0
##DATATYPE= Parameter Values
##NPOINTS= 1	$$ modification sequence number
##ORIGIN= Bruker BioSpin GmbH
##OWNER= nmr
$$ 2023-06-08 23:39:18.805 -0400  nmr@DESKTOP-H5K5808
$$ G:/2023/data/Brummond/nmr/FH-03-181-AA/11/scon2
$$ process C:\Bruker\TopSpin3.6.5\prog\mod\go4.exe
##$BLKTR= (0..19)
3 3 3 3 3 3 3 3 3 3 3 3 3 3 3 3 3 3 3 3
##$DE1= 4.5
##$DEADC= 0.5
##$DEPA= 4.5
##$DERX= 1.5
##$FILCOR= 0
##$GRADCHAN= 0
##$GRADPRE= (0..1)
10 10
##$HD_BLKTR= (0..19)
1 1 1 1 1 1 1 1 1 1 1 1 1 1 1 1 1 1 1 1
##$HD_DE1= 5
##$HD_DEADC= 0
##$HD_DEPA= 2.5
##$HD_DERX= 0
##END=
