# Supplementary material for: Stereo-Differentiating Asymmetric Rh(I)-Catalyzed Pauson–Khand Reaction: A DFT-Informed Approach to Thapsigargin Stereoisomers
Source: J Am Chem Soc. 2024 Dec 20;147(1):498–509. doi: 10.1021/jacs.4c11661 (PMC11726561; doi:10.1021/jacs.4c11661)
Supplement: Supplementary file 3 — ja4c11661_si_003.zip [file ja4c11661_si_003.zip › FIDs for publication-new/19b/1H/shimvalues]

# Thu Jun 08 17:49:36 2023
#$$PROBEIDENTIFIER=Z108618_0820
#$$PROBENAME=PA BBO 400S1 BBF-H-D-05 Z
#$$SHIMID=313232
#
# Active Shim Gradients
#
Z           		7               
Z2          		7225            
Z3          		-663            
Z4          		-6479           
Z5          		-2008           
Z6          		18483           
X           		2987            
XZ          		-28521          
XZ2         		24371           
XZ3         		596             
Y           		-2743           
YZ          		-2453           
YZ2         		16370           
YZ3         		-1240           
XY          		-12614          
XYZ         		-4559           
(X2-Y2)     		-37520          
(X2-Y2)Z    		4972            
X3          		-1332           
Y3          		-934            
#
# Lock Parameter
#
FIELD		-667.165
LOCKPHASE		18.042  
LOCKPOWER		-30.000 
LOCKGAIN		121.651 
LOCKDC		-75.000 
LOCKSHIFT		7.240   
LOOPGAIN		-12.000 
LOOPTIME		0.400   
LOOPFILTER		100.000 
#
IEEE64_VERSION_CODE 1
#
# Shim currents 
#
SHIM_SETTING [1 ]  3.62526685      
SHIM_SETTING [2 ]  3576.29964134   
SHIM_SETTING [3 ]  -348.64843984   
SHIM_SETTING [4 ]  -3407.87408975  
SHIM_SETTING [5 ]  -1056.07007017  
SHIM_SETTING [6 ]  1571.01018377   
SHIM_SETTING [7 ]  -15001.92067174 
SHIM_SETTING [8 ]  12819.40692917  
SHIM_SETTING [9 ]  -19735.61579374 
SHIM_SETTING [10]  -6635.05246340  
SHIM_SETTING [11]  -1442.75785419  
SHIM_SETTING [12]  -1290.08160759  
SHIM_SETTING [13]  8610.35886616   
SHIM_SETTING [14]  -652.08279673   
SHIM_SETTING [15]  9721.92780401   
SHIM_SETTING [16]  2615.03911754   
SHIM_SETTING [17]  313.59248219    
SHIM_SETTING [18]  -2397.96772691  
SHIM_SETTING [19]  -700.77188860   
SHIM_SETTING [20]  -491.14246372   
