# Supplementary material for: Stereo-Differentiating Asymmetric Rh(I)-Catalyzed Pauson–Khand Reaction: A DFT-Informed Approach to Thapsigargin Stereoisomers
Source: J Am Chem Soc. 2024 Dec 20;147(1):498–509. doi: 10.1021/jacs.4c11661 (PMC11726561; doi:10.1021/jacs.4c11661)
Supplement: Supplementary file 3 — ja4c11661_si_003.zip [file ja4c11661_si_003.zip › FIDs for publication-new/19b/1H/topshimreport]

New TopShim run:

version = topshim 2.0.0
date = 2023-06-08
time = 17:44:02.594
command = topshim 

FINE SHIMMING

Parameters:

probe = Z108618_0820
solvent = CDCl3
shim nucleus = 2H
nucleus optimised for = 1H
o1p (from lock) = 7.24 ppm

Results:


1D Shimming:
Iteration  1: FWHM Before= 1.2 Hz, Target= 0.5 Hz, After= 0.7 Hz
Iteration  2: FWHM Before= 0.7 Hz, Target= 0.6 Hz, After= 0.8 Hz
Iteration  3: FWHM Before= 0.8 Hz, Target= 0.7 Hz, After= 0.7 Hz
Shim succeeded

Lineshape quality factor (1D spectrum, spinning) = 0.881

shim changes: 
Z	-97
Z2	-78
Z3	+76
Z4	-318
Z5	-762

duration = 58 sec
completed successfully
finished Thu Jun 08 17:44:59 2023


========================================================================
