# Supplementary material for: Stereo-Differentiating Asymmetric Rh(I)-Catalyzed Pauson–Khand Reaction: A DFT-Informed Approach to Thapsigargin Stereoisomers
Source: J Am Chem Soc. 2024 Dec 20;147(1):498–509. doi: 10.1021/jacs.4c11661 (PMC11726561; doi:10.1021/jacs.4c11661)
Supplement: Supplementary file 3 — ja4c11661_si_003.zip [file ja4c11661_si_003.zip › FIDs for publication-new/13b/13C/audita.txt]

##TITLE= Audit trail, TopSpin 3.6.5
##JCAMPDX= 5.01
##ORIGIN= Bruker BioSpin GmbH
##OWNER= nmr
$$ G:/2023/data/Brummond/nmr/FH-03-184-AA/11/audita.txt
##AUDIT TRAIL=  $$ (NUMBER, WHEN, WHO, WHERE, PROCESS, VERSION, WHAT)
(   1,<2023-06-16 02:55:32.648 -0400>,<nmr>,<DESKTOP-H5K5808>,<go4>,<TopSpin 3.6.5>,
      <created by zg on data set with UUID '69c315f6-0c02-11ee-96fc-0024818f58af'
       started at 2023-06-16 00:58:19.954 -0400,
       POWCHK enabled, PULCHK disabled,
       completed at 2023-06-16 02:55:32.617 -0400

       configuration hash MD5:
       F1 F4 ED E8 ED D1 F3 5E CD 1A 34 2B 88 00 E7 A7
       data hash MD5: 64K
       9C 32 2D C0 D4 46 84 63 54 86 F9 83 E1 0E D8 76>)
(   2,<2023-06-16 02:55:32.898 -0400>,<nmr>,<DESKTOP-H5K5808>,<audit>,<TopSpin 3.6.5>,
      <user comment:
       ICON-NMR User ID: Brummond
       data hash MD5: 64K
       9C 32 2D C0 D4 46 84 63 54 86 F9 83 E1 0E D8 76>)
##END=

$$ hash MD5
$$ 60 DB DF C1 49 AA 94 6A 3B 78 3B 7D 29 46 D2 50
