# Supplementary material for: Stereo-Differentiating Asymmetric Rh(I)-Catalyzed Pauson–Khand Reaction: A DFT-Informed Approach to Thapsigargin Stereoisomers
Source: J Am Chem Soc. 2024 Dec 20;147(1):498–509. doi: 10.1021/jacs.4c11661 (PMC11726561; doi:10.1021/jacs.4c11661)
Supplement: Supplementary file 3 — ja4c11661_si_003.zip [file ja4c11661_si_003.zip › FIDs for publication-new/13b/13C/topshimreport]

New TopShim run:

version = topshim 2.0.0
date = 2023-06-16
time = 00:56:42.684
command = topshim 

FINE SHIMMING

Parameters:

probe = Z108618_0240
solvent = CDCl3
shim nucleus = 2H
nucleus optimised for = 13C
o1p (from lock) = 7.24 ppm

Results:


1D Shimming:
Iteration  1: FWHM Before= 3.0 Hz, Target= 0.3 Hz, After= 0.4 Hz
Iteration  2: FWHM Before= 0.4 Hz, Target= 0.4 Hz, After= 0.4 Hz
Iteration  3: FWHM Before= 0.4 Hz, Target= 0.3 Hz, After= 0.4 Hz
Iteration  4: FWHM Before= 0.4 Hz, Target= 0.4 Hz
Shim succeeded

Lineshape quality factor (1D spectrum, spinning) = 0.506

shim changes: 
Z	-95
Z2	+29
Z3	-411
Z4	+252
Z5	+230

duration = 1 min 25 sec
completed successfully
finished Fri Jun 16 00:58:06 2023


========================================================================
