# Supplementary material for: Stereo-Differentiating Asymmetric Rh(I)-Catalyzed Pauson–Khand Reaction: A DFT-Informed Approach to Thapsigargin Stereoisomers
Source: J Am Chem Soc. 2024 Dec 20;147(1):498–509. doi: 10.1021/jacs.4c11661 (PMC11726561; doi:10.1021/jacs.4c11661)
Supplement: Supplementary file 3 — ja4c11661_si_003.zip [file ja4c11661_si_003.zip › FIDs for publication-new/13b/1H/audita.txt]

##TITLE= Audit trail, TopSpin 3.6.5
##JCAMPDX= 5.01
##ORIGIN= Bruker BioSpin GmbH
##OWNER= nmr
$$ G:/2023/data/Brummond/nmr/FH-03-184-AA/10/audita.txt
##AUDIT TRAIL=  $$ (NUMBER, WHEN, WHO, WHERE, PROCESS, VERSION, WHAT)
(   1,<2023-06-15 17:34:06.212 -0400>,<nmr>,<DESKTOP-H5K5808>,<go4>,<TopSpin 3.6.5>,
      <created by zg on data set with UUID 'c0b4bc82-0bc3-11ee-812f-0024818f58af'
       started at 2023-06-15 17:29:47.528 -0400,
       POWCHK enabled, PULCHK disabled,
       completed at 2023-06-15 17:34:06.196 -0400

       configuration hash MD5:
       F1 F4 ED E8 ED D1 F3 5E CD 1A 34 2B 88 00 E7 A7
       data hash MD5: 64K
       1A 3C 99 02 32 8C CB A2 90 94 77 30 12 92 E8 14>)
(   2,<2023-06-15 17:34:06.462 -0400>,<nmr>,<DESKTOP-H5K5808>,<audit>,<TopSpin 3.6.5>,
      <user comment:
       ICON-NMR User ID: Brummond
       data hash MD5: 64K
       1A 3C 99 02 32 8C CB A2 90 94 77 30 12 92 E8 14>)
##END=

$$ hash MD5
$$ 2F A7 49 52 58 6F DC F7 0C C0 E8 AC 94 41 32 AA
