# Supplementary material for: Stereo-Differentiating Asymmetric Rh(I)-Catalyzed Pauson–Khand Reaction: A DFT-Informed Approach to Thapsigargin Stereoisomers
Source: J Am Chem Soc. 2024 Dec 20;147(1):498–509. doi: 10.1021/jacs.4c11661 (PMC11726561; doi:10.1021/jacs.4c11661)
Supplement: Supplementary file 3 — ja4c11661_si_003.zip [file ja4c11661_si_003.zip › FIDs for publication-new/13b/1H/shimvalues]

# Thu Jun 15 17:34:05 2023
#$$PROBEIDENTIFIER=Z108618_0240
#$$PROBENAME=PA BBO 400S1 BBF-H-D-05 Z PLUS
#$$SHIMID=313232
#
# Active Shim Gradients
#
Z           		31              
Z2          		6413            
Z3          		-982            
Z4          		-2230           
Z5          		-1259           
Z6          		7041            
X           		3325            
XZ          		-28105          
XZ2         		22960           
XZ3         		1116            
Y           		-2904           
YZ          		-2510           
YZ2         		17292           
YZ3         		-1265           
XY          		-13000          
XYZ         		-4633           
(X2-Y2)     		-37109          
(X2-Y2)Z    		5049            
X3          		-582            
Y3          		-1360           
#
# Lock Parameter
#
FIELD		-671.458
LOCKPHASE		278.695 
LOCKPOWER		-30.000 
LOCKGAIN		130.448 
LOCKDC		-75.000 
LOCKSHIFT		7.240   
LOOPGAIN		-12.000 
LOOPTIME		0.400   
LOOPFILTER		100.000 
#
IEEE64_VERSION_CODE 1
#
# Shim currents 
#
SHIM_SETTING [1 ]  15.19027151     
SHIM_SETTING [2 ]  3174.35587740   
SHIM_SETTING [3 ]  -516.39082344   
SHIM_SETTING [4 ]  -1172.92883099  
SHIM_SETTING [5 ]  -662.39846679   
SHIM_SETTING [6 ]  1748.95299999   
SHIM_SETTING [7 ]  -14783.17799992 
SHIM_SETTING [8 ]  12076.92599993  
SHIM_SETTING [9 ]  -19519.17199989 
SHIM_SETTING [10]  -6837.91399996  
SHIM_SETTING [11]  -1527.60599999  
SHIM_SETTING [12]  -1320.22799999  
SHIM_SETTING [13]  9095.80699995   
SHIM_SETTING [14]  -665.48200000   
SHIM_SETTING [15]  3703.61699998   
SHIM_SETTING [16]  2655.89999999   
SHIM_SETTING [17]  586.99000000    
SHIM_SETTING [18]  -2436.99199999  
SHIM_SETTING [19]  -306.05300000   
SHIM_SETTING [20]  -715.54600000   
