# Supplementary material for: Stereo-Differentiating Asymmetric Rh(I)-Catalyzed Pauson–Khand Reaction: A DFT-Informed Approach to Thapsigargin Stereoisomers
Source: J Am Chem Soc. 2024 Dec 20;147(1):498–509. doi: 10.1021/jacs.4c11661 (PMC11726561; doi:10.1021/jacs.4c11661)
Supplement: Supplementary file 3 — ja4c11661_si_003.zip [file ja4c11661_si_003.zip › FIDs for publication-new/13e/13C/shimvalues]

# Wed May 08 04:14:50 2024
#$$PROBEIDENTIFIER=Z113652_0064
#$$PROBENAME=PA BBO 500S2 BBF-H-D-05 Z PLUS SP
#$$SHIMID=292722
#
# Active Shim Gradients
#
Z           		8122            
Z2          		6847            
Z3          		20              
Z4          		-3796           
Z5          		-936            
Z6          		1572            
Z7          		10021           
Z8          		8063            
X           		-850            
XZ          		-2094           
XZ2         		-6584           
XZ3         		298             
XZ4         		-1213           
XZ5         		4891            
Y           		-4429           
YZ          		-4874           
YZ2         		8777            
YZ3         		-858            
YZ4         		2141            
YZ5         		-10333          
XY          		-915            
XYZ         		4603            
XYZ2        		-1115           
XYZ3        		-1673           
XYZ4        		-1681           
XYZ5        		0               
(X2-Y2)     		-5922           
(X2-Y2)Z    		2882            
(X2-Y2)Z2   		304             
(X2-Y2)Z3   		-588            
(X2-Y2)Z4   		3669            
(X2-Y2)Z5   		0               
X3          		7264            
X3Z         		5427            
Y3          		-556            
Y3Z         		2898            
#
# Lock Parameter
#
FIELD		-6494.252
LOCKPHASE		275.128 
LOCKPOWER		-30.000 
LOCKGAIN		127.691 
LOCKDC		-75.000 
LOCKSHIFT		7.240   
LOOPGAIN		-12.000 
LOOPTIME		0.400   
LOOPFILTER		100.000 
#
IEEE64_VERSION_CODE 1
#
# Shim currents 
#
SHIM_SETTING [1 ]  5308.33903007   
SHIM_SETTING [2 ]  1918.47832533   
SHIM_SETTING [3 ]  -6152.43249615  
SHIM_SETTING [4 ]  9368.74842345   
SHIM_SETTING [5 ]  -6486.89710737  
SHIM_SETTING [6 ]  -2749.45601921  
SHIM_SETTING [7 ]  17105.68205935  
SHIM_SETTING [8 ]  -1290.35389325  
SHIM_SETTING [9 ]  4228.32906400   
SHIM_SETTING [10]  967.21546343    
SHIM_SETTING [11]  2600.00000000   
SHIM_SETTING [12]  -3453.41600000  
SHIM_SETTING [13]  2341.81400000   
SHIM_SETTING [14]  890.55800000    
SHIM_SETTING [15]  -8216.20723853  
SHIM_SETTING [16]  -7962.25823853  
SHIM_SETTING [17]  4406.38516109   
SHIM_SETTING [18]  4823.49483891   
SHIM_SETTING [19]  5395.87082451   
SHIM_SETTING [20]  -4064.74163627  
SHIM_SETTING [21]  622.57500000    
SHIM_SETTING [22]  -4271.50800000  
SHIM_SETTING [23]  -7410.56700000  
SHIM_SETTING [24]  -12216.90900000 
SHIM_SETTING [25]  301.14300000    
SHIM_SETTING [26]  189.63600000    
SHIM_SETTING [27]  6155.04700000   
SHIM_SETTING [28]  -3157.48958714  
SHIM_SETTING [29]  -1923.02400000  
SHIM_SETTING [30]  -633.60000000   
SHIM_SETTING [31]  -16022.04235584 
SHIM_SETTING [32]  15316.49541286  
SHIM_SETTING [33]  879.69600000    
SHIM_SETTING [34]  -5854.38200000  
SHIM_SETTING [35]  5885.89400000   
SHIM_SETTING [36]  -2719.97700000  
SHIM_SETTING [37]  8687.82664643   
SHIM_SETTING [38]  -14918.89822524 
SHIM_SETTING [39]  -8452.18964416  
SHIM_SETTING [40]  2600.00000000   
