# Supplementary material for: Stereo-Differentiating Asymmetric Rh(I)-Catalyzed Pauson–Khand Reaction: A DFT-Informed Approach to Thapsigargin Stereoisomers
Source: J Am Chem Soc. 2024 Dec 20;147(1):498–509. doi: 10.1021/jacs.4c11661 (PMC11726561; doi:10.1021/jacs.4c11661)
Supplement: Supplementary file 3 — ja4c11661_si_003.zip [file ja4c11661_si_003.zip › FIDs for publication-new/13e/1H/shimvalues]

# Tue May 07 17:25:39 2024
#$$PROBEIDENTIFIER=Z113652_0064
#$$PROBENAME=PA BBO 500S2 BBF-H-D-05 Z PLUS SP
#$$SHIMID=292722
#
# Active Shim Gradients
#
Z           		8095            
Z2          		6852            
Z3          		10              
Z4          		-3666           
Z5          		-865            
Z6          		1239            
Z7          		8675            
Z8          		8123            
X           		-850            
XZ          		-2167           
XZ2         		-6584           
XZ3         		298             
XZ4         		-1213           
XZ5         		4891            
Y           		-4464           
YZ          		-4918           
YZ2         		8777            
YZ3         		-858            
YZ4         		2141            
YZ5         		-10333          
XY          		-915            
XYZ         		4603            
XYZ2        		-1115           
XYZ3        		-1673           
XYZ4        		-1681           
XYZ5        		0               
(X2-Y2)     		-5922           
(X2-Y2)Z    		2882            
(X2-Y2)Z2   		304             
(X2-Y2)Z3   		-588            
(X2-Y2)Z4   		3669            
(X2-Y2)Z5   		0               
X3          		7264            
X3Z         		5427            
Y3          		-556            
Y3Z         		2898            
#
# Lock Parameter
#
FIELD		-6495.114
LOCKPHASE		281.871 
LOCKPOWER		-30.000 
LOCKGAIN		128.548 
LOCKDC		-75.000 
LOCKSHIFT		7.240   
LOOPGAIN		-12.000 
LOOPTIME		0.400   
LOOPFILTER		100.000 
#
IEEE64_VERSION_CODE 1
#
# Shim currents 
#
SHIM_SETTING [1 ]  5106.84508721   
SHIM_SETTING [2 ]  1983.73972399   
SHIM_SETTING [3 ]  -5315.65397516  
SHIM_SETTING [4 ]  9661.83736285   
SHIM_SETTING [5 ]  -6276.71566022  
SHIM_SETTING [6 ]  -3075.86396128  
SHIM_SETTING [7 ]  15662.00196710  
SHIM_SETTING [8 ]  -137.76744558   
SHIM_SETTING [9 ]  3877.31288808   
SHIM_SETTING [10]  1203.27730929   
SHIM_SETTING [11]  2600.00000000   
SHIM_SETTING [12]  -3453.41600000  
SHIM_SETTING [13]  2341.81400000   
SHIM_SETTING [14]  890.55800000    
SHIM_SETTING [15]  -8289.20723853  
SHIM_SETTING [16]  -7889.25823853  
SHIM_SETTING [17]  4371.41925467   
SHIM_SETTING [18]  4858.46074533   
SHIM_SETTING [19]  5382.93974740   
SHIM_SETTING [20]  -4051.81055916  
SHIM_SETTING [21]  622.57500000    
SHIM_SETTING [22]  -4271.50800000  
SHIM_SETTING [23]  -7410.56700000  
SHIM_SETTING [24]  -12216.90900000 
SHIM_SETTING [25]  301.14300000    
SHIM_SETTING [26]  189.63600000    
SHIM_SETTING [27]  6155.04700000   
SHIM_SETTING [28]  -3233.09731650  
SHIM_SETTING [29]  -1923.02400000  
SHIM_SETTING [30]  -633.60000000   
SHIM_SETTING [31]  -16078.11769670 
SHIM_SETTING [32]  15328.88768350  
SHIM_SETTING [33]  879.69600000    
SHIM_SETTING [34]  -5854.38200000  
SHIM_SETTING [35]  5885.89400000   
SHIM_SETTING [36]  -2719.97700000  
SHIM_SETTING [37]  8679.05613648   
SHIM_SETTING [38]  -14943.25688293 
SHIM_SETTING [39]  -8466.11430330  
SHIM_SETTING [40]  2600.00000000   
