# Supplementary material for: Stereo-Differentiating Asymmetric Rh(I)-Catalyzed Pauson–Khand Reaction: A DFT-Informed Approach to Thapsigargin Stereoisomers
Source: J Am Chem Soc. 2024 Dec 20;147(1):498–509. doi: 10.1021/jacs.4c11661 (PMC11726561; doi:10.1021/jacs.4c11661)
Supplement: Supplementary file 3 — ja4c11661_si_003.zip [file ja4c11661_si_003.zip › FIDs for publication-new/S2/13C/audita.txt]

##TITLE= Audit trail, TopSpin 3.6.2
##JCAMPDX= 5.01
##ORIGIN= Bruker BioSpin GmbH
##OWNER= nmr
$$ E:/2023/data/Brummond/nmr/FH-03-94-A/11/audita.txt
##AUDIT TRAIL=  $$ (NUMBER, WHEN, WHO, WHERE, PROCESS, VERSION, WHAT)
(   1,<2023-03-10 09:05:39.960 -0500>,<nmr>,<NMR500>,<go4>,<TopSpin 3.6.2>,
      <created by zg
	started at 2023-03-10 08:11:25.101 -0500,
	POWCHK enabled, PULCHK disabled,
       configuration hash MD5:
       FE 99 3B 41 C9 8E 25 C0 0F 6C CD 95 AE 95 2D 47
       data hash MD5: 64K
       19 AF AE 76 08 6D 69 63 7F F7 D5 F9 14 F7 DE 44>)
(   2,<2023-03-10 09:05:40.179 -0500>,<nmr>,<NMR500>,<audit>,<TopSpin 3.6.2>,
      <user comment:
       ICON-NMR User ID: Brummond
       data hash MD5: 64K
       19 AF AE 76 08 6D 69 63 7F F7 D5 F9 14 F7 DE 44>)
##END=

$$ hash MD5
$$ 43 34 17 56 06 C4 22 51 1F 92 D4 D5 9E 20 2A 63
