# Supplementary material for: Stereo-Differentiating Asymmetric Rh(I)-Catalyzed Pauson–Khand Reaction: A DFT-Informed Approach to Thapsigargin Stereoisomers
Source: J Am Chem Soc. 2024 Dec 20;147(1):498–509. doi: 10.1021/jacs.4c11661 (PMC11726561; doi:10.1021/jacs.4c11661)
Supplement: Supplementary file 3 — ja4c11661_si_003.zip [file ja4c11661_si_003.zip › FIDs for publication-new/S2/1H/shimvalues]

# Thu Mar 09 18:29:47 2023
#$$PROBEIDENTIFIER=Z113652_0064
#$$PROBENAME=PA BBO 500S2 BBF-H-D-05 Z PLUS SP
#$$SHIMID=292722
#
# Active Shim Gradients
#
Z           		8322            
Z2          		6785            
Z3          		-28             
Z4          		-3914           
Z5          		-1089           
Z6          		1214            
Z7          		10659           
Z8          		12345           
X           		-1138           
XZ          		-2112           
XZ2         		-6584           
XZ3         		298             
XZ4         		-1213           
XZ5         		4891            
Y           		-4389           
YZ          		-4700           
YZ2         		8777            
YZ3         		-858            
YZ4         		2141            
YZ5         		-10333          
XY          		-915            
XYZ         		4603            
XYZ2        		-1115           
XYZ3        		-1673           
XYZ4        		-1681           
XYZ5        		0               
(X2-Y2)     		-5922           
(X2-Y2)Z    		2882            
(X2-Y2)Z2   		304             
(X2-Y2)Z3   		-588            
(X2-Y2)Z4   		3669            
(X2-Y2)Z5   		0               
X3          		7264            
X3Z         		5427            
Y3          		-556            
Y3Z         		2898            
#
# Lock Parameter
#
FIELD		-6470.750
LOCKPHASE		288.050 
LOCKPOWER		-30.000 
LOCKGAIN		129.518 
LOCKDC		-75.000 
LOCKSHIFT		7.240   
LOOPGAIN		-12.000 
LOOPTIME		0.400   
LOOPFILTER		100.000 
#
IEEE64_VERSION_CODE 1
#
# Shim currents 
#
SHIM_SETTING [1 ]  5482.03432578   
SHIM_SETTING [2 ]  -119.07701358   
SHIM_SETTING [3 ]  -6694.25194239  
SHIM_SETTING [4 ]  14087.46751435  
SHIM_SETTING [5 ]  -8811.05512683  
SHIM_SETTING [6 ]  -4595.40308731  
SHIM_SETTING [7 ]  21094.39361183  
SHIM_SETTING [8 ]  1700.89492991   
SHIM_SETTING [9 ]  4402.91621626   
SHIM_SETTING [10]  985.68532598    
SHIM_SETTING [11]  2600.00000000   
SHIM_SETTING [12]  -3453.41600000  
SHIM_SETTING [13]  2341.81400000   
SHIM_SETTING [14]  890.55800000    
SHIM_SETTING [15]  -8494.29338072  
SHIM_SETTING [16]  -8204.34438072  
SHIM_SETTING [17]  4109.76300000   
SHIM_SETTING [18]  4544.11700000   
SHIM_SETTING [19]  5256.37941266   
SHIM_SETTING [20]  -4197.85558734  
SHIM_SETTING [21]  622.57500000    
SHIM_SETTING [22]  -4271.50800000  
SHIM_SETTING [23]  -7410.56700000  
SHIM_SETTING [24]  -12216.90900000 
SHIM_SETTING [25]  301.14300000    
SHIM_SETTING [26]  189.63600000    
SHIM_SETTING [27]  6155.04700000   
SHIM_SETTING [28]  -2947.36568349  
SHIM_SETTING [29]  -1923.02400000  
SHIM_SETTING [30]  -633.60000000   
SHIM_SETTING [31]  -15898.69917217 
SHIM_SETTING [32]  15178.61931651  
SHIM_SETTING [33]  879.69600000    
SHIM_SETTING [34]  -5854.38200000  
SHIM_SETTING [35]  5885.89400000   
SHIM_SETTING [36]  -2719.97700000  
SHIM_SETTING [37]  8675.93516353   
SHIM_SETTING [38]  -14869.14580412 
SHIM_SETTING [39]  -8495.53282783  
SHIM_SETTING [40]  2600.00000000   
